# Supplementary material for: 1-(3,3-Dichloro­all­yloxy)-2-nitro­benzene
Source: Acta Crystallogr Sect E Struct Rep Online. 2012 Mar 14;68(Pt 4):o1049. doi: 10.1107/S1600536812010070 (PMC3344010; doi:10.1107/S1600536812010070)
Supplement: Supplementary file 2 [file e-68-o1049-Isup2.hkl]

# 
# h,k,l, Fc-squared, Fo-squared, sigma(Fo-squared) and status flag 
# 
data_I
_shelx_title ' X in P2(1)/c' 
_shelx_refln_list_code          4 
_shelx_F_calc_maximum      147.14 
_exptl_crystal_F_000       504.00 
_reflns_d_resolution_high  0.8296 
 
loop_ 
 _symmetry_equiv_pos_as_xyz 
 'x, y, z' 
 '-x, y+1/2, -z+1/2' 
 '-x, -y, -z' 
 'x, -y-1/2, z-1/2' 
 
_cell_length_a     4.0210 
_cell_length_b    21.5060 
_cell_length_c    12.3330 
_cell_angle_alpha  90.000 
_cell_angle_beta   96.410 
_cell_angle_gamma  90.000 
 
_shelx_F_squared_multiplier     1.000 
 
loop_ 
 _refln_index_h 
 _refln_index_k 
 _refln_index_l 
 _refln_F_squared_calc 
 _refln_F_squared_meas 
 _refln_F_squared_sigma 
 _refln_observed_status 
   1   0   0       46.76       45.57      2.15 o 
   2   0   0      113.87      105.56      4.25 o 
   3   0   0        0.79        2.45      3.69 o 
   4   0   0       56.70       48.25      4.19 o 
   1   1   0      138.36      150.14      9.79 o 
   2   1   0        8.41        4.47      2.83 o 
   3   1   0        9.97       14.87      3.15 o 
   4   1   0       29.99       10.03      4.43 o 
   0   2   0      744.07      722.53     11.29 o 
   1   2   0     6397.57     6457.63    499.07 o 
   2   2   0       99.32       82.64     47.34 o 
   3   2   0      470.20      534.08      6.74 o 
   4   2   0       21.33        3.89      2.94 o 
   1   3   0     2649.53     2291.75    295.55 o 
   2   3   0      360.22      226.28    140.11 o 
   3   3   0        1.80        0.31      3.73 o 
   4   3   0        0.02        4.14      2.82 o 
   0   4   0      117.69      125.24     15.19 o 
   1   4   0     3271.07     3237.03    421.82 o 
   2   4   0     2729.62     2787.25     82.29 o 
   3   4   0       51.24       57.41     12.19 o 
   4   4   0       10.60        1.00      3.64 o 
   1   5   0        2.22        4.44      3.84 o 
   2   5   0        4.99        6.27      1.54 o 
   3   5   0       93.36      104.67      8.93 o 
   4   5   0       48.22       19.21      3.35 o 
   0   6   0       31.58       51.51     11.36 o 
   1   6   0      587.82      595.74     52.61 o 
   2   6   0      478.76      515.74     53.53 o 
   3   6   0       57.61       60.90      3.55 o 
   4   6   0        0.02        3.40      5.59 o 
   1   7   0       41.96       39.83      4.17 o 
   2   7   0       34.15       46.02      2.42 o 
   3   7   0      146.15      143.09     13.54 o 
   4   7   0       86.32       87.67      8.87 o 
   0   8   0     2370.48     2451.87     48.46 o 
   1   8   0     1755.09     1925.43    112.85 o 
   2   8   0       20.42       35.75      8.58 o 
   3   8   0       28.98       33.68      2.91 o 
   4   8   0       43.04       50.85      3.68 o 
   1   9   0      154.45      170.97     22.03 o 
   2   9   0      430.82      444.46     24.94 o 
   3   9   0        0.23        0.04      2.47 o 
   4   9   0        0.68        3.59      2.79 o 
   0  10   0     2819.17     2772.76     52.22 o 
   1  10   0      950.51     1024.34     53.49 o 
   2  10   0        0.12        1.48      2.13 o 
   3  10   0      389.12      407.07     43.31 o 
   4  10   0        9.87        8.05      3.18 o 
   1  11   0      316.28      320.67      5.14 o 
   2  11   0      192.85      192.80     21.25 o 
   3  11   0       30.56       33.60      9.25 o 
   4  11   0        7.85       13.39      2.97 o 
   0  12   0     1886.03     1848.00     12.74 o 
   1  12   0      570.71      552.15      7.59 o 
   2  12   0      144.23      155.37      8.52 o 
   3  12   0       62.21       75.38     11.01 o 
   4  12   0       82.14       97.57      6.46 o 
   1  13   0      452.72      439.49     10.50 o 
   2  13   0       17.09       12.49      2.32 o 
   3  13   0      398.75      392.45     32.50 o 
   4  13   0        1.19        7.17      3.05 o 
   0  14   0      665.59      657.97     22.91 o 
   1  14   0       80.78       72.58      3.25 o 
   2  14   0      146.97      140.15      4.51 o 
   3  14   0       86.62       86.44      8.73 o 
   4  14   0       12.02       12.24      3.26 o 
   1  15   0       87.90      100.10      6.94 o 
   2  15   0      275.74      274.39      9.70 o 
   3  15   0       18.40       19.64      4.32 o 
   0  16   0      347.42      326.37     14.39 o 
   1  16   0        0.00       51.58     88.52 o 
   2  16   0       19.74       20.08      3.79 o 
   3  16   0        7.48       13.09      6.26 o 
   1  17   0      454.87      433.95     16.68 o 
   2  17   0       20.70       18.70      4.51 o 
   3  17   0        2.21        1.62      2.61 o 
   0  18   0        2.38        1.39      4.37 o 
   1  18   0       11.43       30.29     46.43 o 
   2  18   0        0.00        0.40      2.56 o 
   3  18   0        6.62        6.61      2.76 o 
   1  19   0        1.42        2.07     15.39 o 
   2  19   0      128.57      118.97      4.89 o 
   3  19   0        1.44        3.67      2.64 o 
   0  20   0      642.11      668.98     23.41 o 
   1  20   0      113.27      111.98     12.90 o 
   2  20   0       12.28        1.92     12.28 o 
   3  20   0        2.97        3.77      5.06 o 
   1  21   0      251.62      224.79     10.17 o 
   2  21   0       93.59       96.49      4.46 o 
   0  22   0      201.10      212.16      7.55 o 
   1  22   0       63.12       39.55      4.99 o 
   2  22   0        0.89       23.01     23.01 o 
   1  23   0       42.21       36.59      4.15 o 
   2  23   0      113.70      116.74      4.91 o 
   0  24   0       47.83       45.27      6.21 o 
   1  24   0        5.49        3.52      3.52 o 
   1  25   0       23.39       29.48      3.76 o 
  -4   1   1        7.56        5.92      2.29 o 
  -3   1   1       58.78       60.55      2.99 o 
  -2   1   1      139.13      112.15      8.04 o 
  -1   1   1     1396.83     1351.25      6.63 o 
   0   1   1      190.51      237.09      3.54 o 
   1   1   1     1636.21     1441.93    171.95 o 
   2   1   1     1105.38      885.38    197.05 o 
   3   1   1       44.67       44.84      2.30 o 
   4   1   1        3.41        4.19      4.71 o 
  -4   2   1        3.93        3.70      2.28 o 
  -3   2   1       38.55       36.74      2.50 o 
  -2   2   1      745.34      530.97    324.55 o 
  -1   2   1    14918.07    15929.24    505.21 o 
   0   2   1       11.08       18.99      2.08 o 
   1   2   1    16098.20    14344.39   1183.93 o 
   2   2   1      855.50      817.34     35.04 o 
   3   2   1        0.56        2.27      2.30 o 
   4   2   1        6.91        2.25      2.25 o 
  -4   3   1       26.54        7.12      6.54 o 
  -3   3   1       25.93       22.46      2.44 o 
  -2   3   1        1.14        6.45      2.47 o 
  -1   3   1     1429.09     1283.93    177.02 o 
   0   3   1        9.82       13.60      0.44 o 
   1   3   1     1091.30      911.78     39.92 o 
   2   3   1        9.67       15.99      3.28 o 
   3   3   1       20.28       26.54      5.79 o 
   4   3   1       61.53       17.90     10.57 o 
  -4   4   1        7.75        1.42      2.62 o 
  -3   4   1      529.79      617.89     16.52 o 
  -2   4   1        1.40        0.86      1.36 o 
  -1   4   1     4577.48     4039.64    348.65 o 
   0   4   1    11085.07    12387.08    105.98 o 
   1   4   1     5028.60     4615.30    365.67 o 
   2   4   1        5.03        4.70      1.57 o 
   3   4   1        2.01        2.29      2.81 o 
   4   4   1       18.06       10.40      2.41 o 
  -4   5   1        9.31        4.21      2.72 o 
  -3   5   1        5.90        4.92      2.50 o 
  -2   5   1      226.54      170.15     92.38 o 
  -1   5   1      515.41      414.29     96.77 o 
   0   5   1      346.98      373.72      2.20 o 
   1   5   1       13.44       17.02      1.41 o 
   2   5   1       22.05       26.63      2.18 o 
   3   5   1        0.04        3.65      1.76 o 
   4   5   1       11.63       13.81      4.41 o 
  -4   6   1       11.68        4.88      2.85 o 
  -3   6   1      891.63     1010.88     41.97 o 
  -2   6   1     1647.54     1587.93     18.68 o 
  -1   6   1      403.69      350.52     56.14 o 
   0   6   1     6026.60     5989.01     58.07 o 
   1   6   1     1635.60     1611.15     76.42 o 
   2   6   1      820.49      935.75    145.67 o 
   3   6   1       68.24       75.21      3.11 o 
   4   6   1       39.26       43.22      9.06 o 
  -4   7   1       10.77       13.10      2.83 o 
  -3   7   1       11.01       10.32      2.60 o 
  -2   7   1      269.34      242.74      4.77 o 
  -1   7   1     2307.49     2123.75    187.78 o 
   0   7   1      328.94      336.73      2.99 o 
   1   7   1      131.65      131.87      6.03 o 
   2   7   1      133.21      138.51     16.47 o 
   3   7   1       20.02       34.07      3.19 o 
   4   7   1       12.85       12.99      2.63 o 
  -4   8   1       95.03      113.80      4.66 o 
  -3   8   1        3.41        6.43      2.28 o 
  -2   8   1     1429.66     1320.06     87.29 o 
  -1   8   1        1.92        9.80      3.53 o 
   0   8   1     3095.41     2874.46     33.76 o 
   1   8   1     2505.97     2597.32    100.46 o 
   2   8   1        9.62       19.33      9.81 o 
   3   8   1       51.67       64.55     10.02 o 
   4   8   1       32.43       33.65      4.63 o 
  -4   9   1       17.41       27.52      5.24 o 
  -3   9   1      106.78      118.84      7.32 o 
  -2   9   1      174.26      165.26     10.94 o 
  -1   9   1      116.66      116.25     10.98 o 
   0   9   1      729.30      801.05      6.35 o 
   1   9   1      438.42      459.04     15.05 o 
   2   9   1       94.74       89.85      3.15 o 
   3   9   1       76.49       88.56     10.09 o 
   4   9   1       11.10       13.90      2.70 o 
  -4  10   1        0.04        1.63      2.74 o 
  -3  10   1       75.39       92.54      6.45 o 
  -2  10   1       75.76       72.06      8.32 o 
  -1  10   1        0.16        1.12      1.23 o 
   0  10   1      452.44      516.35      3.64 o 
   1  10   1       90.46       93.25      3.11 o 
   2  10   1        9.85       20.34      8.42 o 
   3  10   1       95.92      105.67     18.66 o 
   4  10   1        0.01        0.63      2.45 o 
  -4  11   1       30.29       37.26      3.45 o 
  -3  11   1        1.21        3.41      2.37 o 
  -2  11   1        0.11        2.89      1.73 o 
  -1  11   1       21.71       19.65      1.69 o 
   0  11   1      484.62      438.48      3.61 o 
   1  11   1      110.22       93.39      3.15 o 
   2  11   1        0.04        1.85      4.23 o 
   3  11   1       57.00       58.92      6.91 o 
   4  11   1       39.05       39.60      3.44 o 
  -4  12   1       10.58        6.56      8.16 o 
  -3  12   1       92.12       92.70      5.58 o 
  -2  12   1       41.78       45.50      8.20 o 
  -1  12   1       15.08       15.59      2.04 o 
   0  12   1      334.48      407.68      3.65 o 
   1  12   1        6.06       28.99     10.84 o 
   2  12   1       29.08       36.48      2.54 o 
   3  12   1       48.57       51.51      3.18 o 
   4  12   1        2.90        4.02      2.45 o 
  -4  13   1       32.91       28.32      3.36 o 
  -3  13   1       44.44       41.82      4.41 o 
  -2  13   1       98.37       98.41      5.66 o 
  -1  13   1      185.91      171.70      3.93 o 
   0  13   1      105.97      119.55      2.44 o 
   1  13   1      712.83      774.05      7.82 o 
   2  13   1       88.71       90.30      6.29 o 
   3  13   1      101.76      116.88     13.79 o 
   4  13   1       34.46       35.76      3.26 o 
  -4  14   1       11.30       15.79      2.79 o 
  -3  14   1      251.75      248.56     28.91 o 
  -2  14   1      249.10      256.20     14.62 o 
  -1  14   1       17.92       16.92      3.59 o 
   0  14   1      173.59      155.69      2.79 o 
   1  14   1       79.56       80.78     13.73 o 
   2  14   1      573.89      564.33     17.01 o 
   3  14   1       54.79       64.35      3.78 o 
   4  14   1        1.66        5.93      2.37 o 
  -3  15   1       36.65       35.15      4.16 o 
  -2  15   1      871.87      943.34     39.58 o 
  -1  15   1       73.80       69.77      5.76 o 
   0  15   1       19.95       14.24      2.04 o 
   1  15   1      122.54      111.34      9.05 o 
   2  15   1      589.15      576.78      9.29 o 
   3  15   1       23.15       22.96      5.25 o 
  -3  16   1       94.47      121.88      5.28 o 
  -2  16   1      309.16      295.18      6.46 o 
  -1  16   1       76.32       73.46      9.59 o 
   0  16   1      233.39      259.46      3.68 o 
   1  16   1      554.61      581.52     37.64 o 
   2  16   1       90.57       84.99      4.19 o 
   3  16   1        1.64        0.79      2.31 o 
  -3  17   1        9.77       12.49      3.85 o 
  -2  17   1       10.48        4.90      3.03 o 
  -1  17   1      542.31      610.92     20.97 o 
   0  17   1      566.98      617.37      5.62 o 
   1  17   1      674.75      668.63     25.68 o 
   2  17   1       15.55       24.27      2.92 o 
   3  17   1       34.62       31.32      3.12 o 
  -3  18   1       73.37       84.61     12.70 o 
  -2  18   1        2.76        0.79      3.05 o 
  -1  18   1      180.17      173.94      5.32 o 
   0  18   1      157.45      163.29      7.67 o 
   1  18   1      814.00      839.96     44.59 o 
   2  18   1       33.37       33.19      3.27 o 
   3  18   1        3.88        0.29      4.38 o 
  -3  19   1        1.97        1.12      3.36 o 
  -2  19   1       65.91       80.28      4.56 o 
  -1  19   1      140.56      145.28      5.17 o 
   0  19   1       33.42       40.27     13.45 o 
   1  19   1       77.82       86.85      5.30 o 
   2  19   1       17.96       21.08      3.06 o 
   3  19   1       44.80       51.68      3.51 o 
  -3  20   1        1.59        0.30      5.19 o 
  -2  20   1       23.07       21.94      3.71 o 
  -1  20   1        3.23       27.32     36.71 o 
   0  20   1      795.74      851.35     21.99 o 
   1  20   1       52.98       35.68     15.68 o 
   2  20   1        2.43        0.88      2.93 o 
   3  20   1        2.30        1.49      2.61 o 
  -2  21   1        6.28        5.29      5.41 o 
  -1  21   1      237.02      250.32      7.00 o 
   0  21   1        3.69       25.36     25.36 o 
   1  21   1       31.59       11.09     12.75 o 
   2  21   1        0.46        0.89      4.96 o 
  -2  22   1        7.70        7.11      3.69 o 
  -1  22   1        5.65       23.33     23.33 o 
   0  22   1       12.75        5.46      2.61 o 
   1  22   1        9.58        2.68      4.20 o 
   2  22   1       24.69       25.39      6.93 o 
  -2  23   1        3.83        4.28      4.28 o 
  -1  23   1       84.93       80.58      8.32 o 
   0  23   1        2.37        2.95      2.95 o 
   1  23   1       31.31       25.90      3.43 o 
   2  23   1        6.09        3.27      2.94 o 
  -1  24   1        0.79       22.69     25.27 o 
   0  24   1       17.14       15.82      3.10 o 
   1  24   1        6.54        5.86     11.91 o 
  -1  25   1       59.69       64.75     13.78 o 
   0  25   1        8.06        4.84      3.05 o 
   1  25   1        8.26        4.75      3.31 o 
  -4   0   2        1.94        7.26      3.29 o 
  -3   0   2      122.16      133.10      5.54 o 
  -2   0   2     1157.67     1222.90     11.62 o 
  -1   0   2     4631.09     4530.34     75.71 o 
   0   0   2     8113.38     7330.98    224.06 o 
   1   0   2    21648.98    21870.20    218.83 o 
   2   0   2      698.13      811.78     11.17 o 
   3   0   2       87.71      104.53      5.61 o 
   4   0   2       11.09        4.92      2.94 o 
  -4   1   2        2.67        2.55      2.55 o 
  -3   1   2        4.31        6.56      1.88 o 
  -2   1   2       14.83       20.33      2.45 o 
  -1   1   2      425.16      370.13      3.64 o 
   0   1   2     1443.94     1359.45     19.88 o 
   1   1   2     1062.76      987.56      6.14 o 
   2   1   2       80.91       59.04     16.31 o 
   3   1   2      268.50      327.97     14.05 o 
   4   1   2       18.08        4.65      2.10 o 
  -4   2   2        3.56        2.36      2.36 o 
  -3   2   2      141.50      135.46      3.94 o 
  -2   2   2     3739.19     2517.24   1803.60 o 
  -1   2   2      893.97      848.57      7.71 o 
   0   2   2        5.93        6.15      1.98 o 
   1   2   2        4.18        5.89      1.12 o 
   2   2   2     1598.54     1705.51     77.93 o 
   3   2   2        9.08       15.91      2.35 o 
   4   2   2       28.69        9.03      5.34 o 
  -4   3   2        1.58        1.38      2.46 o 
  -3   3   2        0.71        2.84      2.60 o 
  -2   3   2        8.34        6.53      3.25 o 
  -1   3   2     2107.37     2099.66     77.03 o 
   0   3   2     1055.77     1002.02     14.29 o 
   1   3   2     4296.29     3767.67     63.52 o 
   2   3   2      362.46      373.05     19.40 o 
   3   3   2       53.74       51.90      3.13 o 
   4   3   2        0.45        2.27      2.27 o 
  -4   4   2       15.38        2.67      3.21 o 
  -3   4   2      177.85      185.68      4.66 o 
  -2   4   2      565.34      369.30    238.60 o 
  -1   4   2     6642.38     6347.17     65.18 o 
   0   4   2      660.40      651.44      3.01 o 
   1   4   2      960.85      968.44     35.12 o 
   2   4   2      168.87      205.32      5.25 o 
   3   4   2       24.47       28.05      2.62 o 
   4   4   2        2.38        1.85      2.07 o 
  -4   5   2        0.02        1.61      2.66 o 
  -3   5   2       38.07       32.45      3.25 o 
  -2   5   2      206.43      164.75     92.97 o 
  -1   5   2        0.76        1.54      1.96 o 
   0   5   2     1401.34     1567.92     14.62 o 
   1   5   2       64.60       62.85      4.02 o 
   2   5   2     2284.48     2470.92     99.08 o 
   3   5   2        5.25        6.50      2.02 o 
   4   5   2       14.32       24.79      2.97 o 
  -4   6   2        1.35        0.80      2.77 o 
  -3   6   2      321.79      380.72     11.68 o 
  -2   6   2      929.92      727.78    132.80 o 
  -1   6   2        1.33        1.21      1.14 o 
   0   6   2       53.69       52.49      2.15 o 
   1   6   2      112.79      114.88      6.32 o 
   2   6   2        0.12        5.32      2.17 o 
   3   6   2        0.21        0.88      1.98 o 
   4   6   2        3.65        3.68      2.26 o 
  -4   7   2       13.95       14.70      3.01 o 
  -3   7   2       42.92       52.75      3.40 o 
  -2   7   2       25.18       20.99      5.53 o 
  -1   7   2      222.10      227.04     18.94 o 
   0   7   2       59.26       89.33      1.46 o 
   1   7   2     4077.56     3873.28    225.18 o 
   2   7   2      296.93      252.38      4.80 o 
   3   7   2        0.88        2.29      1.92 o 
   4   7   2        8.82        7.06      2.48 o 
  -4   8   2        7.44       12.88      2.98 o 
  -3   8   2      529.31      567.64     55.94 o 
  -2   8   2        4.32        6.23      4.13 o 
  -1   8   2     2450.30     2612.62    196.89 o 
   0   8   2        1.58        0.95      0.95 o 
   1   8   2      657.52      708.60     29.57 o 
   2   8   2      642.06      715.09     21.59 o 
   3   8   2       33.01       37.68      3.64 o 
   4   8   2        0.86        0.70      2.29 o 
  -4   9   2       89.30       81.56      4.37 o 
  -3   9   2       52.19       60.29      3.68 o 
  -2   9   2      135.18      129.86      3.98 o 
  -1   9   2       20.71       16.97      1.58 o 
   0   9   2     2373.81     2518.29     23.73 o 
   1   9   2       59.55       48.89      2.39 o 
   2   9   2      105.50      109.11      5.80 o 
   3   9   2      109.41      102.68      8.22 o 
   4   9   2        1.42        3.64      2.32 o 
  -4  10   2       62.74       66.24     10.69 o 
  -3  10   2      131.49      127.43     12.97 o 
  -2  10   2     1181.17     1139.59     95.58 o 
  -1  10   2      398.45      360.55     30.81 o 
   0  10   2      224.77      248.94      4.12 o 
   1  10   2      997.97     1007.87      7.83 o 
   2  10   2       67.71       62.44      3.06 o 
   3  10   2        0.20        0.19      2.13 o 
   4  10   2        0.00        0.49      2.12 o 
  -4  11   2        6.63        0.95      2.92 o 
  -3  11   2      289.87      279.08     23.86 o 
  -2  11   2       13.98        7.11      2.09 o 
  -1  11   2     1077.61     1114.92     79.73 o 
   0  11   2        5.74        3.35      1.94 o 
   1  11   2       59.50       54.32      4.27 o 
   2  11   2       23.59       23.44      4.84 o 
   3  11   2        0.30        0.59      2.10 o 
   4  11   2        5.25        1.71      2.28 o 
  -4  12   2       36.72       31.89      5.75 o 
  -3  12   2      224.11      236.64     22.62 o 
  -2  12   2      862.70      877.41     74.31 o 
  -1  12   2      553.37      511.84     39.28 o 
   0  12   2      163.66      189.56      5.12 o 
   1  12   2     1506.02     1607.20     10.73 o 
   2  12   2       42.35       32.08      2.59 o 
   3  12   2        8.76       11.09      2.23 o 
   4  12   2       22.14       26.43      2.80 o 
  -4  13   2       18.11       22.82      7.07 o 
  -3  13   2        2.29        4.60      2.32 o 
  -2  13   2        1.29        2.68      6.07 o 
  -1  13   2      140.67      143.14      3.87 o 
   0  13   2      229.84      234.32      3.45 o 
   1  13   2      333.38      338.49     13.23 o 
   2  13   2       58.34       51.78      3.09 o 
   3  13   2       11.92       12.45      2.47 o 
   4  13   2       17.08       15.97      2.86 o 
  -4  14   2        0.21        0.64      2.53 o 
  -3  14   2       92.40       93.60      6.24 o 
  -2  14   2      637.10      649.82     52.01 o 
  -1  14   2      262.19      240.00     21.26 o 
   0  14   2      836.40      932.86      6.04 o 
   1  14   2       30.58       17.41      4.16 o 
   2  14   2       50.23       72.62      7.69 o 
   3  14   2       48.22       51.20      3.26 o 
  -3  15   2        1.22        1.51      3.01 o 
  -2  15   2        0.11        3.79      2.54 o 
  -1  15   2       74.16       65.97      3.29 o 
   0  15   2      129.72      138.18      3.06 o 
   1  15   2      341.17      330.29      6.96 o 
   2  15   2        6.06        7.26      2.45 o 
   3  15   2        2.02        4.87      4.34 o 
  -3  16   2       16.11       17.52      5.39 o 
  -2  16   2        9.60       10.21      2.63 o 
  -1  16   2       86.03       86.24      3.85 o 
   0  16   2      594.22      670.55      7.24 o 
   1  16   2       33.12       29.00      3.14 o 
   2  16   2       54.90       50.18      3.52 o 
   3  16   2       36.86       37.20      3.28 o 
  -3  17   2        2.94        1.17      2.74 o 
  -2  17   2        0.47        2.63      2.49 o 
  -1  17   2      167.92      160.53      4.91 o 
   0  17   2        2.94        1.85      2.56 o 
   1  17   2       55.72       69.52      8.32 o 
   2  17   2      229.01      217.20      5.73 o 
   3  17   2       10.89       10.20      2.51 o 
  -3  18   2        1.45        1.62      6.87 o 
  -2  18   2        7.38       21.88      7.45 o 
  -1  18   2      560.81      542.36     11.11 o 
   0  18   2        9.68        5.90      1.88 o 
   1  18   2      372.60      402.25     18.57 o 
   2  18   2       25.31       19.16      3.52 o 
   3  18   2        3.94        5.30      4.16 o 
  -3  19   2       31.09       39.10      9.31 o 
  -2  19   2        0.73        2.87      2.87 o 
  -1  19   2      155.30      163.47      5.26 o 
   0  19   2       92.05       91.14      3.01 o 
   1  19   2        6.35        3.22      5.25 o 
   2  19   2      113.22      107.92     14.71 o 
   3  19   2       36.35       29.19      3.28 o 
  -3  20   2        0.20        8.59      3.70 o 
  -2  20   2      112.42      121.52      5.24 o 
  -1  20   2        8.68        7.02      3.16 o 
   0  20   2        1.71        2.91      2.91 o 
   1  20   2       72.03       66.98      8.21 o 
   2  20   2      121.36      109.66     12.05 o 
  -2  21   2        9.96       11.16      3.45 o 
  -1  21   2       51.78       60.99      4.63 o 
   0  21   2      541.32      585.06     14.45 o 
   1  21   2        3.18        3.33      3.33 o 
   2  21   2       48.95       38.76     13.36 o 
  -2  22   2       92.08      100.53      9.28 o 
  -1  22   2        4.60        5.38      5.38 o 
   0  22   2       14.79       13.46     14.08 o 
   1  22   2      196.84      197.82      9.69 o 
   2  22   2       10.89        1.55     14.43 o 
  -2  23   2       14.13       15.84      4.08 o 
  -1  23   2       82.57      107.15      5.35 o 
   0  23   2      141.60      138.44      8.08 o 
   1  23   2       33.45       32.11      6.90 o 
   2  23   2        0.46        2.68      2.68 o 
  -1  24   2       44.08       35.23      4.92 o 
   0  24   2       73.28       66.64     14.81 o 
   1  24   2       23.66       15.24      3.39 o 
  -1  25   2       51.69       51.95      6.28 o 
   0  25   2       42.72       41.25     17.81 o 
   1  25   2        1.28        5.03      2.85 o 
  -4   1   3        6.98        2.31      2.78 o 
  -3   1   3        6.37        5.26      1.85 o 
  -2   1   3      151.51      173.00     10.31 o 
  -1   1   3     1561.48     1497.42     20.77 o 
   0   1   3        0.20        1.83      0.72 o 
   1   1   3     1680.88     1800.76     13.34 o 
   2   1   3     2177.77     1537.04    881.22 o 
   3   1   3      378.44      429.47     87.97 o 
   4   1   3       13.32       12.10      6.51 o 
  -4   2   3       27.09       22.33      2.67 o 
  -3   2   3       25.72       21.14      2.40 o 
  -2   2   3       45.87       23.46     15.14 o 
  -1   2   3     2652.24     2518.47     29.86 o 
   0   2   3     2443.80     2372.98     25.64 o 
   1   2   3      144.53      172.19      9.09 o 
   2   2   3      278.53      184.03     56.52 o 
   3   2   3      145.98      183.43     21.53 o 
   4   2   3        0.87        3.54      2.78 o 
  -4   3   3        4.68        1.12      4.45 o 
  -3   3   3       19.06       16.39      3.34 o 
  -2   3   3       35.42       11.02     10.48 o 
  -1   3   3     1108.09     1158.74     23.74 o 
   0   3   3     4573.16     4121.43     52.68 o 
   1   3   3      146.84      149.61      9.63 o 
   2   3   3       88.74       48.31     29.65 o 
   3   3   3       61.35       70.50      4.20 o 
   4   3   3        1.23        0.63      2.83 o 
  -4   4   3       94.46       78.83      3.53 o 
  -3   4   3      193.02      213.87      5.00 o 
  -2   4   3        0.32        1.36      1.51 o 
  -1   4   3     3249.05     3314.76     74.87 o 
   0   4   3     2172.76     2048.82     34.82 o 
   1   4   3      681.04      605.08     16.96 o 
   2   4   3      148.45      145.77     83.39 o 
   3   4   3        6.86        7.98      2.72 o 
   4   4   3        5.73        7.16      2.73 o 
  -4   5   3        2.90        3.33      2.84 o 
  -3   5   3       45.96       45.87     10.25 o 
  -2   5   3      109.15       81.14     46.55 o 
  -1   5   3      111.52       91.87      5.87 o 
   0   5   3      245.33      222.51      2.81 o 
   1   5   3       24.12       23.86      2.80 o 
   2   5   3        3.66        9.51      3.62 o 
   3   5   3        4.51        4.93      5.39 o 
   4   5   3        4.71        9.77      3.24 o 
  -4   6   3        0.31        0.90      4.07 o 
  -3   6   3       10.95        8.82      2.86 o 
  -2   6   3     6531.16     5506.15   1601.63 o 
  -1   6   3     2388.41     2494.53    142.89 o 
   0   6   3      297.81      249.16      3.25 o 
   1   6   3        0.08        3.68      1.17 o 
   2   6   3      192.12      205.54      4.54 o 
   3   6   3        6.71        8.39      2.48 o 
   4   6   3        2.05        6.16      3.69 o 
  -4   7   3       19.89       17.99      4.18 o 
  -3   7   3       82.43       77.75      3.64 o 
  -2   7   3      184.71      125.92     49.35 o 
  -1   7   3      119.36      143.22      6.73 o 
   0   7   3       67.82       51.15      2.76 o 
   1   7   3     1414.60     1401.08     22.41 o 
   2   7   3        5.98        6.60      1.84 o 
   3   7   3       53.87       49.18      3.45 o 
   4   7   3        0.24        0.34      3.95 o 
  -4   8   3        5.32        5.20      2.98 o 
  -3   8   3       34.64       39.60      6.82 o 
  -2   8   3      469.15      472.95     23.56 o 
  -1   8   3      556.51      473.51     17.27 o 
   0   8   3      563.88      558.45      5.22 o 
   1   8   3      982.58     1190.48     70.01 o 
   2   8   3      308.82      281.60      5.23 o 
   3   8   3        0.45        2.66      2.27 o 
   4   8   3       27.52       32.06      3.07 o 
  -4   9   3       56.29       55.61      7.95 o 
  -3   9   3        4.23        2.41      2.37 o 
  -2   9   3       65.38       59.21      2.73 o 
  -1   9   3     1186.82     1240.63     94.62 o 
   0   9   3       22.06       23.98      2.31 o 
   1   9   3       72.88       65.14      5.13 o 
   2   9   3      791.09      893.45      8.59 o 
   3   9   3      119.22      120.35      7.53 o 
   4   9   3        0.91        0.62      5.74 o 
  -4  10   3       19.27       14.76      3.25 o 
  -3  10   3      117.12      128.24      7.87 o 
  -2  10   3      123.16      113.05     12.99 o 
  -1  10   3      547.13      567.25     41.89 o 
   0  10   3      934.30     1022.04     12.60 o 
   1  10   3      151.82      124.99      3.23 o 
   2  10   3       13.18       11.23      2.36 o 
   3  10   3       11.78       10.12      2.46 o 
   4  10   3        1.71        2.73      2.52 o 
  -4  11   3        0.37        2.11      2.84 o 
  -3  11   3        7.12        8.43      2.67 o 
  -2  11   3      235.83      217.48      4.66 o 
  -1  11   3      830.79      887.08     69.87 o 
   0  11   3       68.98       68.00      2.46 o 
   1  11   3       43.44       41.52      2.27 o 
   2  11   3      342.12      311.69      5.72 o 
   3  11   3       29.19       33.79      2.79 o 
   4  11   3        6.16        3.11      2.38 o 
  -4  12   3       30.38       37.91      5.03 o 
  -3  12   3       41.64       44.96      3.36 o 
  -2  12   3        5.67        4.22      2.31 o 
  -1  12   3       34.52       29.87      2.42 o 
   0  12   3       14.60       19.66      1.48 o 
   1  12   3      150.33      145.52      3.70 o 
   2  12   3       55.88       56.99      3.27 o 
   3  12   3       16.54       26.72      2.81 o 
   4  12   3        0.78        0.04      2.45 o 
  -4  13   3       15.48       13.66      5.16 o 
  -3  13   3        5.00        2.81      2.42 o 
  -2  13   3        1.54        7.24      3.01 o 
  -1  13   3      134.70      114.54      6.07 o 
   0  13   3      573.90      646.21      4.94 o 
   1  13   3       64.81       68.32      7.55 o 
   2  13   3      311.49      339.39     10.78 o 
   3  13   3       16.09       19.71      2.60 o 
  -4  14   3        0.20        2.66      2.66 o 
  -3  14   3       52.84       63.41      5.30 o 
  -2  14   3      246.23      237.72     23.96 o 
  -1  14   3     1219.74     1288.67     60.24 o 
   0  14   3      834.57      894.54     22.63 o 
   1  14   3      188.39      211.59      5.49 o 
   2  14   3       70.30       76.17     11.51 o 
   3  14   3        4.60        6.62      2.37 o 
  -3  15   3       49.02       62.64      3.93 o 
  -2  15   3        0.33        3.22      4.40 o 
  -1  15   3      206.00      205.71     18.20 o 
   0  15   3      247.81      251.58      3.85 o 
   1  15   3       18.98       27.06      2.71 o 
   2  15   3        1.44        0.16      2.21 o 
   3  15   3       46.41       43.75      3.22 o 
  -3  16   3        0.81        0.12      5.95 o 
  -2  16   3      403.42      419.19     33.42 o 
  -1  16   3      505.52      508.23     47.84 o 
   0  16   3      294.40      306.81      8.33 o 
   1  16   3       58.02       65.72      3.39 o 
   2  16   3       12.52       11.46      2.62 o 
   3  16   3        1.88        0.02      2.28 o 
  -3  17   3       23.48       18.76      3.30 o 
  -2  17   3       89.31       93.26     11.49 o 
  -1  17   3        0.83        2.42      2.66 o 
   0  17   3      258.74      280.31      4.33 o 
   1  17   3       28.13       26.78      2.98 o 
   2  17   3       16.34       20.17      2.94 o 
   3  17   3        4.19        5.99      2.39 o 
  -3  18   3        4.24        8.77      2.84 o 
  -2  18   3       65.31       63.03      5.16 o 
  -1  18   3       31.08       27.57      3.32 o 
   0  18   3        1.02        1.38      1.95 o 
   1  18   3      181.47      182.74      5.38 o 
   2  18   3      110.43      119.81      4.60 o 
   3  18   3        1.61        2.40      2.77 o 
  -3  19   3       33.67       45.22      3.96 o 
  -2  19   3       20.62       23.14      7.17 o 
  -1  19   3       10.93        8.25      3.21 o 
   0  19   3       58.22       50.39      3.51 o 
   1  19   3      325.55      296.12     12.79 o 
   2  19   3       32.91       28.44      3.32 o 
   3  19   3       10.38       14.69      3.64 o 
  -3  20   3        5.54        4.76      3.36 o 
  -2  20   3       10.68       14.55      3.21 o 
  -1  20   3      280.70      253.62     12.15 o 
   0  20   3      588.12      607.82     19.23 o 
   1  20   3      135.86      125.13      6.89 o 
   2  20   3       24.83       29.12      3.25 o 
  -2  21   3       13.32       18.34      3.39 o 
  -1  21   3        1.87        4.21      3.41 o 
   0  21   3      103.76      104.59      6.10 o 
   1  21   3       21.00       32.40      9.08 o 
   2  21   3       68.17       59.24      3.92 o 
  -2  22   3       47.34       49.69      5.28 o 
  -1  22   3      107.66      105.78     10.97 o 
   0  22   3       14.17       14.93      2.54 o 
   1  22   3       26.40       25.89      3.64 o 
   2  22   3       41.25       38.50      6.26 o 
  -2  23   3       40.20       36.71      4.20 o 
  -1  23   3      170.77      162.03      6.36 o 
   0  23   3       16.28       17.36      3.31 o 
   1  23   3       21.27        7.66     14.47 o 
  -1  24   3       18.54       14.85      4.08 o 
   0  24   3       31.91       37.01      3.04 o 
   1  24   3      158.59      149.19     26.36 o 
   0  25   3       25.25       28.00      2.86 o 
  -4   0   4      360.40      307.15      6.23 o 
  -3   0   4       64.76       58.42      4.09 o 
  -2   0   4       69.31       54.42      3.24 o 
  -1   0   4     1637.02     1775.97     12.09 o 
   0   0   4     1650.74     1720.37     30.73 o 
   1   0   4      139.95      139.51      4.47 o 
   2   0   4      198.85      181.61      5.41 o 
   3   0   4        6.67        9.83      4.14 o 
   4   0   4        7.02        5.63      4.72 o 
  -4   1   4        3.43        0.83      3.09 o 
  -3   1   4        0.68        0.70      1.91 o 
  -2   1   4      300.71      258.51     16.09 o 
  -1   1   4      167.20      150.53      2.81 o 
   0   1   4      845.19      954.81      5.78 o 
   1   1   4      658.40      636.88      5.91 o 
   2   1   4      548.89      236.95    114.61 o 
   3   1   4      236.79      239.25     60.25 o 
   4   1   4       14.60       15.84     11.36 o 
  -4   2   4       28.80       23.72      3.26 o 
  -3   2   4      143.85      147.50      4.37 o 
  -2   2   4      243.90      180.76    117.82 o 
  -1   2   4      700.02      649.81      5.12 o 
   0   2   4      177.59      182.60      3.02 o 
   1   2   4        8.71        8.50      1.32 o 
   2   2   4       29.88       28.26     11.86 o 
   3   2   4        0.56        0.22      2.83 o 
   4   2   4       23.97       26.09     15.08 o 
  -4   3   4        0.16        3.05      3.05 o 
  -3   3   4      164.54      171.00      4.67 o 
  -2   3   4        1.20        0.06      1.31 o 
  -1   3   4     3280.80     3172.02     39.79 o 
   0   3   4     2581.23     2703.77     47.23 o 
   1   3   4      668.56      717.44     25.04 o 
   2   3   4      671.14      628.30    365.23 o 
   3   3   4       59.75       60.60     20.40 o 
   4   3   4       42.06       44.56     19.71 o 
  -4   4   4        0.40        3.44      2.93 o 
  -3   4   4       17.03       16.84      2.53 o 
  -2   4   4      361.61      269.67    176.89 o 
  -1   4   4     2596.71     2612.85     43.55 o 
   0   4   4     1039.21      953.19      5.44 o 
   1   4   4      200.39      232.35      3.72 o 
   2   4   4       71.17       69.79     44.88 o 
   3   4   4        0.06        3.34      5.99 o 
   4   4   4        0.47        3.36      3.36 o 
  -4   5   4       23.22       15.76      6.54 o 
  -3   5   4        9.96        8.02      3.58 o 
  -2   5   4      316.57      265.66    164.52 o 
  -1   5   4      857.28      847.60     36.43 o 
   0   5   4     2372.78     2504.19     21.64 o 
   1   5   4      620.37      670.29     10.26 o 
   2   5   4       35.21       34.56     15.30 o 
   3   5   4      452.29      564.37     39.80 o 
   4   5   4        2.35        1.94      5.71 o 
  -4   6   4        0.00        2.98      2.98 o 
  -3   6   4      175.37      184.94      4.95 o 
  -2   6   4        2.58        0.21      2.02 o 
  -1   6   4        1.01        1.67      1.30 o 
   0   6   4       72.72       50.76      1.44 o 
   1   6   4        1.47        1.63      0.51 o 
   2   6   4      342.67      320.69     56.43 o 
   3   6   4        0.16        0.69      2.89 o 
   4   6   4        0.47        1.85      3.80 o 
  -4   7   4        5.13        2.83      6.04 o 
  -3   7   4        0.08        1.74      2.22 o 
  -2   7   4        1.16        0.98      1.74 o 
  -1   7   4     1993.72     2136.52    126.38 o 
   0   7   4     5326.86     4956.90     53.20 o 
   1   7   4      154.99      166.52      6.76 o 
   2   7   4      799.54      782.08     24.50 o 
   3   7   4       36.50       45.95      7.07 o 
   4   7   4        8.65       10.77      2.99 o 
  -4   8   4       66.78       72.55      4.23 o 
  -3   8   4       23.48       26.41      2.86 o 
  -2   8   4        2.84        2.99      2.71 o 
  -1   8   4      270.84      296.48     14.17 o 
   0   8   4     2612.73     2876.69     30.32 o 
   1   8   4      230.05      225.14     10.04 o 
   2   8   4       13.17       18.82      2.36 o 
   3   8   4       19.17       23.38      2.92 o 
   4   8   4        0.04        2.98      6.85 o 
  -4   9   4       31.23       38.69      3.67 o 
  -3   9   4       51.54       50.97      8.29 o 
  -2   9   4        9.78       27.37     10.73 o 
  -1   9   4      525.01      474.80     27.21 o 
   0   9   4      142.80      131.29      2.96 o 
   1   9   4      923.44      968.77      7.90 o 
   2   9   4        0.07        2.48      2.37 o 
   3   9   4       68.69       88.29      4.06 o 
   4   9   4        4.79        4.45      2.43 o 
  -4  10   4       22.55       26.39      3.70 o 
  -3  10   4      208.14      203.25     24.90 o 
  -2  10   4        0.09        1.90      1.82 o 
  -1  10   4     1602.30     1682.55     98.61 o 
   0  10   4       39.44       66.33      1.81 o 
   1  10   4       11.19       20.89      3.19 o 
   2  10   4        4.84       12.39      2.02 o 
   3  10   4       41.23       49.11      6.55 o 
   4  10   4        2.34        0.75      4.72 o 
  -4  11   4       17.05       16.38      3.13 o 
  -3  11   4       45.00       46.86      6.48 o 
  -2  11   4      176.07      180.63     18.30 o 
  -1  11   4       84.90       84.88     11.92 o 
   0  11   4       13.68        9.89      1.29 o 
   1  11   4        5.50        7.62      2.87 o 
   2  11   4        0.23        1.58      1.98 o 
   3  11   4        2.86        1.90      2.30 o 
   4  11   4        8.95        6.66      3.82 o 
  -4  12   4        4.74        3.34      2.99 o 
  -3  12   4        0.54        0.36      4.45 o 
  -2  12   4      349.09      380.00     17.05 o 
  -1  12   4      707.77      675.47     46.69 o 
   0  12   4     1090.65     1226.99     15.07 o 
   1  12   4       92.00       89.21      3.10 o 
   2  12   4       74.30       79.49      3.38 o 
   3  12   4        7.12        7.40      2.41 o 
  -4  13   4       12.61       14.24      3.09 o 
  -3  13   4       19.20       23.59      4.95 o 
  -2  13   4        6.89        5.82      2.38 o 
  -1  13   4      705.04      731.04     66.67 o 
   0  13   4       15.09       13.58      1.67 o 
   1  13   4       10.35       17.88      2.18 o 
   2  13   4       29.69       32.90      2.75 o 
   3  13   4       18.58       13.60      2.57 o 
  -3  14   4        0.18        1.14      2.53 o 
  -2  14   4      682.96      646.91     76.04 o 
  -1  14   4      437.65      446.43     22.16 o 
   0  14   4       51.44       50.21      3.01 o 
   1  14   4      152.07      141.39      8.10 o 
   2  14   4       18.63       18.64      2.80 o 
   3  14   4        0.74        0.81      2.26 o 
  -3  15   4       12.73       14.70      2.59 o 
  -2  15   4      121.99      115.91      9.81 o 
  -1  15   4      308.58      296.84     22.62 o 
   0  15   4      486.13      523.06      8.80 o 
   1  15   4        7.99        9.76      5.90 o 
   2  15   4       28.50       28.39      2.95 o 
   3  15   4        5.25        4.56      2.39 o 
  -3  16   4       13.12        7.33      4.57 o 
  -2  16   4       12.35        6.64      2.50 o 
  -1  16   4       17.71       11.10      2.63 o 
   0  16   4      118.12      125.92      4.39 o 
   1  16   4      418.27      414.57      7.69 o 
   2  16   4      123.38      123.01      4.63 o 
   3  16   4        1.02        1.16      2.37 o 
  -3  17   4       32.59       28.98      4.89 o 
  -2  17   4        0.89        2.69      2.69 o 
  -1  17   4      297.09      292.01     17.39 o 
   0  17   4      177.53      190.81      3.81 o 
   1  17   4       58.44       48.44      3.41 o 
   2  17   4        9.83        8.91      2.62 o 
   3  17   4       71.50       79.38      7.69 o 
  -3  18   4        7.44        3.11      3.02 o 
  -2  18   4       98.01       97.89     10.40 o 
  -1  18   4        2.90        0.77      3.34 o 
   0  18   4      218.63      228.85      7.85 o 
   1  18   4      273.93      251.88     24.54 o 
   2  18   4       53.98       47.26      3.57 o 
   3  18   4        5.40        5.14      2.49 o 
  -3  19   4        6.03        0.92      3.13 o 
  -2  19   4       10.84       11.12      2.95 o 
  -1  19   4        1.45        4.40      4.70 o 
   0  19   4       79.57       80.27      4.78 o 
   1  19   4       30.03       23.11      5.03 o 
   2  19   4      125.57      129.52      8.55 o 
  -2  20   4        0.12        2.22      2.93 o 
  -1  20   4       38.78       37.44      3.69 o 
   0  20   4       44.45       50.72      2.89 o 
   1  20   4       78.96       88.45      5.99 o 
   2  20   4        1.21        2.23      2.54 o 
  -2  21   4        1.71        8.59      3.11 o 
  -1  21   4       38.47       43.81      3.86 o 
   0  21   4      111.96      113.80      3.72 o 
   1  21   4       21.43       25.54      3.88 o 
   2  21   4       13.31       12.39      2.95 o 
  -2  22   4        1.79        1.29      3.34 o 
  -1  22   4       15.54       20.34      4.04 o 
   0  22   4       89.14       89.50      3.55 o 
   1  22   4        5.93        3.54      3.39 o 
   2  22   4        0.38        2.31      2.59 o 
  -1  23   4       17.66       18.63      3.69 o 
   0  23   4        0.70        0.19      2.25 o 
   1  23   4       11.44        5.89      3.98 o 
  -1  24   4       87.85       94.38     16.17 o 
   0  24   4        6.62        3.64      2.40 o 
   1  24   4       59.02       54.01     12.17 o 
  -4   1   5       23.50       10.62      3.27 o 
  -3   1   5      197.65      205.40      5.36 o 
  -2   1   5       62.54       56.02      2.51 o 
  -1   1   5      223.87      222.08     13.68 o 
   0   1   5     6293.15     5952.06    114.54 o 
   1   1   5      207.97      183.80      3.83 o 
   2   1   5       61.01       29.30     10.47 o 
   3   1   5      259.48      263.48     45.98 o 
   4   1   5       69.22       62.88     35.07 o 
  -4   2   5       11.68        1.90      3.21 o 
  -3   2   5      452.96      508.29      7.60 o 
  -2   2   5       40.59       12.58      9.44 o 
  -1   2   5      132.11      152.07      3.04 o 
   0   2   5      501.38      532.86      5.65 o 
   1   2   5      286.38      346.99      4.86 o 
   2   2   5       16.92       13.36      5.79 o 
   3   2   5        0.64        4.86      2.56 o 
   4   2   5        0.17        2.21      8.35 o 
  -4   3   5       16.45        6.49      3.01 o 
  -3   3   5      122.60      144.22      4.68 o 
  -2   3   5      115.52       65.57     39.47 o 
  -1   3   5     1272.04     1308.27      7.98 o 
   0   3   5      189.35      148.24      2.29 o 
   1   3   5     3919.44     4207.99     46.74 o 
   2   3   5        1.27        0.27      1.81 o 
   3   3   5        1.03        1.62      6.06 o 
   4   3   5        2.24        2.43      3.47 o 
  -4   4   5       99.85       82.38      3.96 o 
  -3   4   5       78.29       85.97      3.84 o 
  -2   4   5      169.61      138.27     82.36 o 
  -1   4   5       58.59       48.01      2.83 o 
   0   4   5      149.54      138.57      2.77 o 
   1   4   5       65.75       66.82      2.66 o 
   2   4   5       16.68       13.31     11.48 o 
   3   4   5       16.09       14.32      6.34 o 
   4   4   5        2.81        2.02      4.02 o 
  -4   5   5        5.69        0.75      3.19 o 
  -3   5   5        2.05        2.84      2.34 o 
  -2   5   5        0.38        1.96      1.57 o 
  -1   5   5      561.11      581.82      7.81 o 
   0   5   5      684.80      705.01      8.68 o 
   1   5   5        0.66        2.93      1.46 o 
   2   5   5        1.46        5.46      3.73 o 
   3   5   5        9.42       17.43      3.29 o 
   4   5   5        4.84        7.07      3.50 o 
  -4   6   5       29.64       20.39      5.57 o 
  -3   6   5      127.89      126.39      4.45 o 
  -2   6   5        1.76        0.56      1.47 o 
  -1   6   5     2992.94     3146.90    104.49 o 
   0   6   5      106.71      112.08      2.61 o 
   1   6   5      231.56      231.75      4.33 o 
   2   6   5        0.45        1.67      1.94 o 
   3   6   5       20.36       29.47      4.07 o 
   4   6   5        6.63        6.07      3.50 o 
  -4   7   5        3.40        4.38      5.03 o 
  -3   7   5        5.55        8.25      4.50 o 
  -2   7   5        2.98        1.99      1.75 o 
  -1   7   5      757.12      725.17     20.27 o 
   0   7   5       84.66       68.28      1.79 o 
   1   7   5      593.16      651.57      6.59 o 
   2   7   5      128.32      122.06      7.19 o 
   3   7   5        0.03        1.41      2.82 o 
   4   7   5       13.72       22.94      4.72 o 
  -4   8   5       51.32       59.60      6.16 o 
  -3   8   5       33.46       33.17      3.55 o 
  -2   8   5       50.30       61.14      6.42 o 
  -1   8   5       43.64       49.62      2.43 o 
   0   8   5      593.94      616.85      8.91 o 
   1   8   5       15.23       22.62      2.04 o 
   2   8   5       66.52       74.32      3.32 o 
   3   8   5       33.94       40.40      3.49 o 
   4   8   5       12.64       20.15      5.39 o 
  -4   9   5        0.26        3.78      3.78 o 
  -3   9   5       55.88       60.29      7.78 o 
  -2   9   5       29.79       22.79      2.35 o 
  -1   9   5      846.08      879.23     46.85 o 
   0   9   5      917.36      994.45     21.21 o 
   1   9   5      282.73      281.99      9.41 o 
   2   9   5       71.79       61.75      3.30 o 
   3   9   5      122.73      140.17      5.47 o 
   4   9   5        4.03        6.55      2.81 o 
  -4  10   5        3.65        7.40      4.12 o 
  -3  10   5       11.97        7.47      2.92 o 
  -2  10   5      237.68      221.41     27.50 o 
  -1  10   5      785.10      791.69     46.04 o 
   0  10   5       12.87       15.86      3.57 o 
   1  10   5      430.37      413.38     15.13 o 
   2  10   5       13.68        7.73      2.15 o 
   3  10   5        0.03        0.40      2.53 o 
  -4  11   5       25.59       23.54      3.49 o 
  -3  11   5      106.53      114.60     10.49 o 
  -2  11   5       29.44       32.47      2.73 o 
  -1  11   5       22.07       18.22      3.92 o 
   0  11   5     3136.09     3222.55     53.33 o 
   1  11   5      631.12      646.32     24.81 o 
   2  11   5        3.00        0.78      2.11 o 
   3  11   5       37.08       44.48      4.52 o 
  -4  12   5        0.28        1.42      3.89 o 
  -3  12   5      190.75      196.95     17.92 o 
  -2  12   5       50.60       63.25      8.67 o 
  -1  12   5      497.67      480.15     46.33 o 
   0  12   5       67.72       65.25      2.22 o 
   1  12   5       12.41       15.34      2.33 o 
   2  12   5      122.27      123.20      4.16 o 
   3  12   5        6.98        4.39      3.99 o 
  -4  13   5        0.03        1.60      6.30 o 
  -3  13   5        6.88        7.88      2.74 o 
  -2  13   5       30.85       33.61      3.07 o 
  -1  13   5      504.79      530.22     37.16 o 
   0  13   5     1169.71     1251.46     25.99 o 
   1  13   5      159.13      143.84      6.33 o 
   2  13   5        0.05        3.16      2.01 o 
   3  13   5        5.48       12.20      2.47 o 
  -3  14   5        0.27        1.01      2.56 o 
  -2  14   5      105.59      100.76      8.59 o 
  -1  14   5        0.56        4.48      2.25 o 
   0  14   5      412.28      420.17      9.22 o 
   1  14   5      422.20      397.22     14.62 o 
   2  14   5        7.35        8.25      2.34 o 
   3  14   5       18.97       17.11      2.68 o 
  -3  15   5       33.59       44.48      7.86 o 
  -2  15   5       84.99      102.25      6.87 o 
  -1  15   5        8.23        5.71      4.31 o 
   0  15   5       14.15       24.07      2.71 o 
   1  15   5      200.22      189.54      5.09 o 
   2  15   5        9.91        9.13      2.72 o 
   3  15   5       16.05       19.98      2.54 o 
  -3  16   5       16.58       14.94      3.21 o 
  -2  16   5       53.75       42.09      7.84 o 
  -1  16   5      356.42      340.61      6.70 o 
   0  16   5        1.58        1.90      1.65 o 
   1  16   5        1.45        1.91      2.51 o 
   2  16   5      105.30       97.89      4.19 o 
   3  16   5        1.18        0.50      2.87 o 
  -3  17   5       23.80       23.43      6.38 o 
  -2  17   5       33.41       32.38      3.31 o 
  -1  17   5       61.92       69.45      3.74 o 
   0  17   5       15.82       21.31      2.07 o 
   1  17   5       58.27       48.63      4.54 o 
   2  17   5      109.21       98.28      8.22 o 
   3  17   5        3.70        2.96      3.79 o 
  -3  18   5       70.86       57.38      4.01 o 
  -2  18   5       15.88        9.15      3.77 o 
  -1  18   5        0.36        2.63      2.65 o 
   0  18   5      103.00      102.16      4.49 o 
   1  18   5        0.12        1.26      2.43 o 
   2  18   5       69.40       57.00      3.75 o 
  -3  19   5        0.66        4.08      2.80 o 
  -2  19   5       13.66       12.62      3.08 o 
  -1  19   5        9.85        9.32      5.35 o 
   0  19   5      227.52      227.54      7.97 o 
   1  19   5       40.10       40.65      3.25 o 
   2  19   5       20.51       15.43      5.48 o 
  -2  20   5       45.85       40.47      3.82 o 
  -1  20   5      152.42      161.67      5.76 o 
   0  20   5       39.81       48.73      2.75 o 
   1  20   5       53.44       44.26      3.57 o 
   2  20   5       47.78       42.24      5.40 o 
  -2  21   5        0.27        0.52      3.17 o 
  -1  21   5       69.97       63.82      4.64 o 
   0  21   5        0.45        1.56      3.53 o 
   1  21   5       11.80       13.15      2.64 o 
   2  21   5        0.00        2.52      2.61 o 
  -2  22   5       96.18      108.28      6.30 o 
  -1  22   5       84.76       77.88      4.83 o 
   0  22   5        2.79        1.38      2.69 o 
   1  22   5        5.97        5.64      2.85 o 
  -1  23   5        8.22        2.94      3.68 o 
   0  23   5       75.53       76.11      3.34 o 
   1  23   5       19.81       15.74      3.18 o 
  -1  24   5       97.74      115.77      8.07 o 
   0  24   5        4.97        3.25      2.82 o 
  -4   0   6      161.93      135.73      5.95 o 
  -3   0   6      380.06      398.92     10.41 o 
  -2   0   6      328.27      367.44      7.54 o 
  -1   0   6       78.61       78.33      3.61 o 
   0   0   6      946.91     1061.51     10.27 o 
   1   0   6        7.28        2.33      2.38 o 
   2   0   6        3.52        0.53      2.81 o 
   3   0   6       36.12       36.63      5.31 o 
   4   0   6        3.19        4.58      5.11 o 
  -4   1   6       12.46        7.50      3.29 o 
  -3   1   6       15.03       18.81      3.01 o 
  -2   1   6        4.69        1.59      1.84 o 
  -1   1   6      683.53      674.75     10.43 o 
   0   1   6     2035.07     2442.95      9.96 o 
   1   1   6      413.55      462.70     17.82 o 
   2   1   6       94.64       88.75     11.83 o 
   3   1   6      251.02      237.38     61.16 o 
   4   1   6        5.27        0.24      6.59 o 
  -4   2   6        4.05        6.74      2.76 o 
  -3   2   6       54.10       56.46      3.79 o 
  -2   2   6      117.05       79.01     44.50 o 
  -1   2   6       40.54       47.71      2.76 o 
   0   2   6       12.10       11.31      1.37 o 
   1   2   6        9.32        6.78      1.84 o 
   2   2   6      238.82      162.10     70.89 o 
   3   2   6        9.82       11.62      2.81 o 
   4   2   6       42.41       44.00     25.76 o 
  -4   3   6        7.25        2.49      3.12 o 
  -3   3   6      195.01      203.94     11.89 o 
  -2   3   6     1847.90     1170.88    849.66 o 
  -1   3   6      106.62       98.91      3.95 o 
   0   3   6     1697.00     1618.43     20.67 o 
   1   3   6      368.41      392.38      6.97 o 
   2   3   6        9.50        8.66      3.19 o 
   3   3   6        2.39        0.91      4.45 o 
   4   3   6        1.89        0.31      3.59 o 
  -4   4   6        0.24        1.65      3.04 o 
  -3   4   6       32.77       35.47      5.47 o 
  -2   4   6      113.56       96.86     40.98 o 
  -1   4   6      187.79      196.99      3.91 o 
   0   4   6      462.62      553.03      4.16 o 
   1   4   6      209.65      244.17      5.58 o 
   2   4   6       70.46       50.06     30.82 o 
   3   4   6        1.13        0.51      2.81 o 
   4   4   6        1.53        4.12      4.37 o 
  -4   5   6       10.69        7.08      3.15 o 
  -3   5   6      367.28      396.44     10.68 o 
  -2   5   6      128.10       85.39     43.23 o 
  -1   5   6       37.89       34.36      2.95 o 
   0   5   6     1275.81     1556.84     10.48 o 
   1   5   6     1111.31     1114.88      9.40 o 
   2   5   6      777.59      506.67    360.64 o 
   3   5   6        6.14        3.49      3.48 o 
   4   5   6       16.02       16.79      4.59 o 
  -4   6   6        7.55        8.60      2.86 o 
  -3   6   6        9.24        8.22      3.10 o 
  -2   6   6       11.20        9.33      1.99 o 
  -1   6   6       70.97       65.89      3.26 o 
   0   6   6      329.38      266.14      3.68 o 
   1   6   6       17.18       21.76      2.23 o 
   2   6   6       54.14       40.38     18.20 o 
   3   6   6        1.09        2.61      3.41 o 
   4   6   6        7.71        6.64      3.38 o 
  -4   7   6        0.16        1.23      2.86 o 
  -3   7   6      117.14      125.36      7.90 o 
  -2   7   6      381.54      306.87     46.07 o 
  -1   7   6       63.55       67.15      3.00 o 
   0   7   6     2362.95     2389.35     10.33 o 
   1   7   6     1844.26     1867.96     43.13 o 
   2   7   6        0.67        1.37      2.09 o 
   3   7   6        2.72        6.00      2.54 o 
  -4   8   6        0.46        0.74      2.91 o 
  -3   8   6       30.93       39.44      4.32 o 
  -2   8   6       76.18       81.47      4.08 o 
  -1   8   6      342.67      306.72     10.70 o 
   0   8   6       46.91       41.19      1.67 o 
   1   8   6       16.23       19.35      2.20 o 
   2   8   6       18.18       24.64      5.76 o 
   3   8   6       20.52       31.85      3.29 o 
  -4   9   6        5.82        1.10      3.20 o 
  -3   9   6       33.90       37.80      6.61 o 
  -2   9   6      172.06      173.43      8.16 o 
  -1   9   6       12.02       11.56      2.43 o 
   0   9   6      222.83      211.36      3.34 o 
   1   9   6      457.23      441.89     30.45 o 
   2   9   6       43.77       59.52      8.10 o 
   3   9   6        1.55        2.83      2.83 o 
  -4  10   6        5.14        7.50      3.12 o 
  -3  10   6       74.01       72.40      4.03 o 
  -2  10   6      238.00      218.40     20.53 o 
  -1  10   6        0.77        1.86      1.84 o 
   0  10   6      213.68      212.85      5.17 o 
   1  10   6      189.33      211.04      8.39 o 
   2  10   6       30.57       21.12      2.78 o 
   3  10   6        0.05        1.01      3.49 o 
  -4  11   6       15.56       12.18      3.09 o 
  -3  11   6        1.37        3.24      2.70 o 
  -2  11   6        1.42        1.68      2.15 o 
  -1  11   6      196.69      184.99     21.63 o 
   0  11   6       96.34       97.05      2.41 o 
   1  11   6        1.62       10.73      2.57 o 
   2  11   6        2.89        4.68      2.31 o 
   3  11   6       30.48       24.87      5.58 o 
  -4  12   6       16.21       18.37      3.22 o 
  -3  12   6       14.71       17.71      3.84 o 
  -2  12   6       15.01       24.09      7.46 o 
  -1  12   6        1.14        4.33      1.88 o 
   0  12   6      246.31      243.76      3.82 o 
   1  12   6        2.24        2.14      2.09 o 
   2  12   6        4.72        2.83      2.24 o 
   3  12   6       15.79       15.17      5.16 o 
  -3  13   6        1.88        0.80      2.76 o 
  -2  13   6       83.17       82.79      9.83 o 
  -1  13   6       53.78       59.49      3.30 o 
   0  13   6      232.51      237.24      6.26 o 
   1  13   6       32.28       21.82      5.24 o 
   2  13   6      105.07      110.86      4.45 o 
   3  13   6        2.23        2.49      2.49 o 
  -3  14   6      104.31      103.03     19.81 o 
  -2  14   6      105.59      103.45     19.89 o 
  -1  14   6      278.31      283.71     19.66 o 
   0  14   6      134.70      131.20      3.03 o 
   1  14   6       16.00       12.69      2.79 o 
   2  14   6       95.35       79.84      3.81 o 
   3  14   6        5.50        3.02      4.68 o 
  -3  15   6       62.67       62.60      4.12 o 
  -2  15   6        7.47        5.21      2.68 o 
  -1  15   6        1.29        1.76      2.34 o 
   0  15   6      245.64      239.09      6.76 o 
   1  15   6     1002.30     1029.04     30.37 o 
   2  15   6       45.34       43.35      3.27 o 
   3  15   6        4.01        6.58      2.32 o 
  -3  16   6        0.04        3.26      4.25 o 
  -2  16   6        0.09        1.11      2.62 o 
  -1  16   6       94.15       97.51      7.67 o 
   0  16   6       34.25       37.69      2.31 o 
   1  16   6        2.52        0.50      2.74 o 
   2  16   6      128.99      126.50      4.64 o 
   3  16   6        8.78        6.88      2.56 o 
  -3  17   6       42.38       39.25      4.26 o 
  -2  17   6      214.79      224.71     35.17 o 
  -1  17   6       10.26        4.25      2.87 o 
   0  17   6      144.08      145.58      7.00 o 
   1  17   6      136.17      136.09      4.61 o 
   2  17   6       33.66       38.97      4.67 o 
  -3  18   6        6.40        3.67      3.07 o 
  -2  18   6       10.19        4.52      3.78 o 
  -1  18   6      437.34      434.16     30.63 o 
   0  18   6       81.28       78.41      3.43 o 
   1  18   6       48.00       41.47      3.33 o 
   2  18   6       13.54       15.02      4.58 o 
  -2  19   6       43.90       47.51      6.48 o 
  -1  19   6        5.85        4.73      4.38 o 
   0  19   6       81.87       85.51      5.61 o 
   1  19   6       14.64       12.17      2.95 o 
   2  19   6        0.14        0.13      2.45 o 
  -2  20   6      105.28      105.25      5.11 o 
  -1  20   6       29.23       26.41      3.77 o 
   0  20   6       25.25       22.48      3.67 o 
   1  20   6        0.57        1.54      3.23 o 
   2  20   6       19.26       12.58      3.75 o 
  -2  21   6       13.61       11.68      3.72 o 
  -1  21   6        3.63        0.87      4.60 o 
   0  21   6       21.84       19.53      2.34 o 
   1  21   6        4.79        3.30      4.38 o 
  -1  22   6        0.78        4.06      7.38 o 
   0  22   6        0.06        3.78      2.07 o 
   1  22   6        1.25        0.61      2.58 o 
  -1  23   6        0.71        4.38      3.36 o 
   0  23   6        3.84        4.90      2.47 o 
  -4   1   7        0.00        3.11      3.11 o 
  -3   1   7      230.44      249.29      6.20 o 
  -2   1   7     1067.40     1069.05     13.14 o 
  -1   1   7     1945.95     1966.82     11.57 o 
   0   1   7       91.96      112.15      2.27 o 
   1   1   7      585.39      556.65      7.28 o 
   2   1   7       39.44       19.15      6.30 o 
   3   1   7        3.07        0.69      3.05 o 
  -4   2   7       12.77        7.97      3.77 o 
  -3   2   7       31.36       37.89      3.10 o 
  -2   2   7      260.13      187.79    107.15 o 
  -1   2   7        4.67        2.85      1.70 o 
   0   2   7       17.85       10.04      1.18 o 
   1   2   7      361.83      364.99      6.14 o 
   2   2   7       46.83       34.50      9.01 o 
   3   2   7       50.67       40.00      5.26 o 
  -4   3   7        0.27        3.20      3.20 o 
  -3   3   7       44.91       56.66      3.59 o 
  -2   3   7      937.80      587.65    373.72 o 
  -1   3   7        5.71        1.19      1.49 o 
   0   3   7        3.40        1.05      1.05 o 
   1   3   7      184.84      216.89     12.30 o 
   2   3   7      471.39      317.33    203.37 o 
   3   3   7        0.02        0.23      2.85 o 
  -4   4   7        0.45        0.17      4.23 o 
  -3   4   7        1.16        1.00      3.28 o 
  -2   4   7        3.32        4.15      2.35 o 
  -1   4   7       17.44       23.16      2.98 o 
   0   4   7       19.15       27.25      1.47 o 
   1   4   7      221.45      237.22      5.24 o 
   2   4   7      204.22      161.64     93.71 o 
   3   4   7        0.65        6.04      2.96 o 
  -4   5   7        0.73        3.12      3.12 o 
  -3   5   7        0.20        4.02      2.98 o 
  -2   5   7      131.57       93.12     28.63 o 
  -1   5   7       24.36       16.64      1.92 o 
   0   5   7      499.38      518.52      4.45 o 
   1   5   7      702.60      752.16      8.50 o 
   2   5   7        0.78        3.12      2.48 o 
   3   5   7        0.74        6.07      2.67 o 
  -4   6   7        0.31        2.46      2.86 o 
  -3   6   7       84.66       94.11     17.86 o 
  -2   6   7        8.21        6.44      2.21 o 
  -1   6   7       51.74       61.12     10.90 o 
   0   6   7        0.43        0.35      1.20 o 
   1   6   7        7.85        7.98      2.35 o 
   2   6   7      106.63       88.78     38.97 o 
   3   6   7        1.23        2.04      7.62 o 
  -4   7   7        7.67       10.32      3.72 o 
  -3   7   7        6.54       11.36      2.83 o 
  -2   7   7        0.81        1.29      2.32 o 
  -1   7   7      783.19      739.99     37.04 o 
   0   7   7       54.06       46.77      2.34 o 
   1   7   7      241.18      260.78      7.82 o 
   2   7   7       19.20       21.74      2.80 o 
   3   7   7        1.51        1.96      2.54 o 
  -4   8   7       17.87       23.66      3.68 o 
  -3   8   7       18.91       17.25      7.17 o 
  -2   8   7        0.13        1.56      2.29 o 
  -1   8   7       21.53       19.47      2.21 o 
   0   8   7        7.68        9.67      1.34 o 
   1   8   7       38.90       38.28      2.64 o 
   2   8   7       72.72       88.53      4.06 o 
   3   8   7       32.72       28.08      3.47 o 
  -4   9   7        7.52        5.96      3.26 o 
  -3   9   7       84.82       97.56     11.44 o 
  -2   9   7      529.51      559.20     48.05 o 
  -1   9   7      290.40      275.08      5.34 o 
   0   9   7       64.38       74.08      2.56 o 
   1   9   7       18.68       20.46      2.40 o 
   2   9   7      165.02      171.87      5.27 o 
   3   9   7        6.58        6.91      2.72 o 
  -4  10   7        0.10        2.46      4.00 o 
  -3  10   7       50.48       58.10      3.91 o 
  -2  10   7       19.90       24.75      4.35 o 
  -1  10   7      397.07      367.15      9.41 o 
   0  10   7       58.91       49.53      2.01 o 
   1  10   7        2.17        2.26      2.47 o 
   2  10   7      100.15      108.56      5.56 o 
   3  10   7        0.01        1.47      3.20 o 
  -3  11   7       89.63       85.11     10.00 o 
  -2  11   7      466.27      453.52     50.47 o 
  -1  11   7       52.91       60.96      3.24 o 
   0  11   7      288.36      289.78      3.96 o 
   1  11   7     1274.75     1275.30     45.40 o 
   2  11   7      114.96      102.14     12.12 o 
   3  11   7        0.03        0.69      4.28 o 
  -3  12   7        2.40        1.87      3.74 o 
  -2  12   7       16.00       19.59      2.94 o 
  -1  12   7       79.05       82.72      8.28 o 
   0  12   7      224.89      213.19      5.91 o 
   1  12   7      226.46      217.75     13.05 o 
   2  12   7       54.43       49.73      3.53 o 
   3  12   7        9.47       15.40      4.34 o 
  -3  13   7        1.00        0.43      2.54 o 
  -2  13   7      252.70      261.03     29.26 o 
  -1  13   7       13.24       12.34      2.71 o 
   0  13   7      821.11      819.76     15.27 o 
   1  13   7      279.33      259.87     23.43 o 
   2  13   7       70.50       90.48      4.17 o 
   3  13   7       24.94       25.31      3.26 o 
  -3  14   7        1.96        9.63      2.63 o 
  -2  14   7        0.03        0.98      2.56 o 
  -1  14   7       87.30       91.23      9.02 o 
   0  14   7      288.54      280.62     10.95 o 
   1  14   7      101.13       85.42      4.58 o 
   2  14   7       37.18       30.97      3.58 o 
   3  14   7        0.41        0.35      2.62 o 
  -3  15   7       29.61       26.82      4.59 o 
  -2  15   7       21.10       19.72      3.26 o 
  -1  15   7      160.72      177.85     14.50 o 
   0  15   7      109.81      107.58      3.27 o 
   1  15   7        0.04        0.55      2.47 o 
   2  15   7       99.45       92.58      9.15 o 
  -3  16   7        0.00        1.21      2.68 o 
  -2  16   7       19.72       19.61      3.43 o 
  -1  16   7        5.39       10.50      2.81 o 
   0  16   7       13.24       16.03      1.90 o 
   1  16   7      299.16      281.77     21.98 o 
   2  16   7        2.26        1.03      2.55 o 
  -3  17   7       17.09       19.72      3.05 o 
  -2  17   7        1.86        3.08      3.08 o 
  -1  17   7        3.28        6.20      3.57 o 
   0  17   7        1.60        1.21      2.31 o 
   1  17   7       17.07       16.78      3.26 o 
   2  17   7      128.06      110.00      8.97 o 
  -2  18   7       37.93       42.10      9.31 o 
  -1  18   7        3.41        3.90      2.88 o 
   0  18   7        0.64        0.80      2.10 o 
   1  18   7        3.50        3.09      2.48 o 
   2  18   7        5.74        4.54      5.69 o 
  -2  19   7       21.68       22.28      3.76 o 
  -1  19   7      109.91      105.51      5.06 o 
   0  19   7        7.18        7.94      2.07 o 
   1  19   7        0.27        1.40      2.33 o 
   2  19   7        8.52        8.96      2.48 o 
  -2  20   7       16.43       21.92      3.35 o 
  -1  20   7       36.40       38.86      6.62 o 
   0  20   7       67.32       62.29      3.07 o 
   1  20   7        9.99        4.55      2.79 o 
  -1  21   7       26.04       37.02      6.92 o 
   0  21   7        8.94        4.61      2.93 o 
   1  21   7       31.76       35.23      3.21 o 
  -1  22   7       32.55       34.53      4.19 o 
   0  22   7      145.52      147.23      4.26 o 
  -4   0   8       10.61       10.57      5.01 o 
  -3   0   8      144.44      185.31      7.79 o 
  -2   0   8       18.32       32.81      4.01 o 
  -1   0   8        2.60        2.63      2.55 o 
   0   0   8        9.54       11.84      2.62 o 
   1   0   8       74.23       75.35      4.62 o 
   2   0   8      411.01      390.01      9.11 o 
   3   0   8      132.64      130.06      8.11 o 
  -4   1   8        2.43        2.45      3.13 o 
  -3   1   8        4.53        3.21      2.47 o 
  -2   1   8      189.65      190.84      4.92 o 
  -1   1   8        0.04        1.02      3.44 o 
   0   1   8      120.27      115.84      2.46 o 
   1   1   8      132.85      136.27      8.38 o 
   2   1   8       85.66       36.61     13.36 o 
   3   1   8        2.54        3.08      3.32 o 
  -4   2   8        2.01        4.15      3.29 o 
  -3   2   8        4.80        4.09      2.85 o 
  -2   2   8       31.12       19.08      9.84 o 
  -1   2   8       11.21       17.56      5.09 o 
   0   2   8      205.97      203.98      4.50 o 
   1   2   8        3.80        0.64      1.94 o 
   2   2   8      115.00       74.46     29.01 o 
   3   2   8      182.89      144.32     22.17 o 
  -4   3   8       25.07       23.39     11.43 o 
  -3   3   8       67.07       71.57      4.17 o 
  -2   3   8      249.63      169.13     67.93 o 
  -1   3   8     2191.16     2134.13     15.07 o 
   0   3   8      565.87      590.29      6.06 o 
   1   3   8       95.50      103.70      3.91 o 
   2   3   8       44.04       35.85     24.74 o 
   3   3   8        0.00        0.93      8.43 o 
  -4   4   8        0.08        1.70      3.35 o 
  -3   4   8        0.31        3.41      3.54 o 
  -2   4   8       23.48       21.45      5.43 o 
  -1   4   8      514.73      516.34      9.08 o 
   0   4   8       10.76        9.22      2.52 o 
   1   4   8      260.52      252.62      9.38 o 
   2   4   8       36.65       30.40     18.73 o 
   3   4   8       17.60       19.56      4.31 o 
  -4   5   8       22.75       24.31      4.32 o 
  -3   5   8        8.69       12.66      2.64 o 
  -2   5   8      350.45      279.61     56.69 o 
  -1   5   8      717.31      721.84     12.20 o 
   0   5   8      441.98      468.53      4.74 o 
   1   5   8       61.08       63.86      3.52 o 
   2   5   8      177.86      157.01     73.25 o 
   3   5   8       25.06       18.22      5.76 o 
  -4   6   8        5.01        9.68      3.27 o 
  -3   6   8        5.88        6.68      2.79 o 
  -2   6   8       99.71       88.35      4.00 o 
  -1   6   8       26.20       31.35      2.43 o 
   0   6   8        6.33       12.89      2.24 o 
   1   6   8      340.17      339.63      7.16 o 
   2   6   8       50.84       66.14     24.43 o 
   3   6   8        0.81        2.60      2.84 o 
  -4   7   8        7.27        1.68      3.59 o 
  -3   7   8       32.77       38.84      3.36 o 
  -2   7   8     1103.90     1120.10     27.22 o 
  -1   7   8      186.30      170.92     18.99 o 
   0   7   8        3.44        6.02      1.39 o 
   1   7   8       84.72       88.03      3.65 o 
   2   7   8      199.71      201.49     11.93 o 
   3   7   8        7.19        7.13      2.86 o 
  -4   8   8        0.06        1.06      3.24 o 
  -3   8   8       35.66       45.66      3.66 o 
  -2   8   8        0.01        0.88      2.78 o 
  -1   8   8        4.13        4.49      2.28 o 
   0   8   8        6.22        3.09      2.04 o 
   1   8   8       13.37       14.86      2.46 o 
   2   8   8       88.30      106.21     10.63 o 
   3   8   8        0.01        4.18      3.54 o 
  -3   9   8       25.31       27.83      3.70 o 
  -2   9   8        1.00        2.02      3.01 o 
  -1   9   8      897.09      945.06     41.67 o 
   0   9   8        0.08        1.54      1.41 o 
   1   9   8       60.67       59.05      5.15 o 
   2   9   8       37.11       33.80      3.50 o 
   3   9   8        0.02        1.47      2.63 o 
  -3  10   8        2.51        2.84      3.01 o 
  -2  10   8        1.98        5.02      5.46 o 
  -1  10   8      427.54      438.49     35.10 o 
   0  10   8      121.25      119.98      5.05 o 
   1  10   8      102.49      100.83      3.99 o 
   2  10   8       73.52       77.55      6.18 o 
   3  10   8       63.23       66.84      7.33 o 
  -3  11   8       10.11        5.55      2.95 o 
  -2  11   8        8.90       10.46      2.71 o 
  -1  11   8       19.23       11.74      2.80 o 
   0  11   8      609.52      592.38      5.69 o 
   1  11   8       58.74       45.09      3.13 o 
   2  11   8       33.41       30.95      3.51 o 
   3  11   8        4.16        6.37      2.82 o 
  -3  12   8        0.53        2.69      2.69 o 
  -2  12   8        0.37        2.34      2.34 o 
  -1  12   8       64.58       70.55     10.60 o 
   0  12   8      206.24      197.28      3.71 o 
   1  12   8       63.62       67.23      3.57 o 
   2  12   8       25.53       29.03      3.11 o 
   3  12   8       18.72       19.89      3.35 o 
  -3  13   8        5.56        1.85      4.16 o 
  -2  13   8        3.33        0.93      4.25 o 
  -1  13   8      416.73      425.11     13.10 o 
   0  13   8      120.75      120.69      3.12 o 
   1  13   8      258.16      255.15     13.03 o 
   2  13   8       16.13       15.45      2.83 o 
  -3  14   8       19.25       19.56      3.09 o 
  -2  14   8       12.36        4.09      2.92 o 
  -1  14   8       67.12       66.74      6.77 o 
   0  14   8       58.85       60.06      2.60 o 
   1  14   8       16.36       14.84      2.74 o 
   2  14   8       23.13       27.13      3.02 o 
  -3  15   8        0.05        3.54      2.73 o 
  -2  15   8        3.05        6.55      2.84 o 
  -1  15   8       83.49       84.15      8.35 o 
   0  15   8      103.90      105.67      5.34 o 
   1  15   8       96.20       97.38      9.44 o 
   2  15   8      111.03      114.94     11.76 o 
  -3  16   8       42.84       41.36      4.80 o 
  -2  16   8       11.27       13.18      5.26 o 
  -1  16   8        0.14        4.16      2.59 o 
   0  16   8       23.07       21.94      2.51 o 
   1  16   8       50.09       52.93      4.74 o 
   2  16   8        3.00        4.35      2.57 o 
  -2  17   8      195.43      197.65     20.87 o 
  -1  17   8      107.77      129.51     18.67 o 
   0  17   8      160.75      150.26      6.13 o 
   1  17   8       77.41       63.68      8.08 o 
   2  17   8        1.73        2.20      2.27 o 
  -2  18   8       40.04       39.49     11.09 o 
  -1  18   8        6.07        7.14      5.76 o 
   0  18   8       96.76       97.30      3.23 o 
   1  18   8       12.57        8.55      2.82 o 
   2  18   8       12.83       14.90      3.49 o 
  -2  19   8       57.74       65.31      6.80 o 
  -1  19   8      129.54      134.61      8.38 o 
   0  19   8        0.49        1.10      2.00 o 
   1  19   8       11.52       14.36      2.69 o 
  -1  20   8       77.29       78.76     10.11 o 
   0  20   8        0.66        2.35      2.07 o 
   1  20   8       34.73       26.07      5.87 o 
  -1  21   8        9.54       11.60      3.94 o 
   0  21   8       22.42       21.25      2.43 o 
  -4   1   9       21.37       21.95      5.44 o 
  -3   1   9        8.92        8.40      7.26 o 
  -2   1   9      151.51      138.28      7.96 o 
  -1   1   9      954.13      845.43      9.02 o 
   0   1   9      612.73      656.76      5.70 o 
   1   1   9      133.70      135.97      9.31 o 
   2   1   9       37.71       34.33      5.93 o 
   3   1   9        4.66        3.22      3.15 o 
  -4   2   9        0.08        1.63      3.58 o 
  -3   2   9       23.07       23.88      4.81 o 
  -2   2   9       34.33       32.31     11.32 o 
  -1   2   9      147.36      135.56      4.04 o 
   0   2   9       40.89       39.15      2.00 o 
   1   2   9       15.94       14.47      2.50 o 
   2   2   9       35.75       36.42     10.36 o 
   3   2   9       24.34       27.99      5.69 o 
  -4   3   9       16.28       17.81      3.91 o 
  -3   3   9      164.07      212.00     15.14 o 
  -2   3   9      167.47      145.00     31.75 o 
  -1   3   9      129.85      118.74      3.94 o 
   0   3   9       34.18       27.01      1.87 o 
   1   3   9        1.28        6.49      3.83 o 
   2   3   9        0.37        1.35      5.68 o 
   3   3   9       18.50       19.36      7.84 o 
  -4   4   9        0.22        5.41      3.53 o 
  -3   4   9        4.27        8.93      4.57 o 
  -2   4   9       84.18       87.59      3.93 o 
  -1   4   9      596.94      527.69      7.42 o 
   0   4   9      108.97      118.49      2.92 o 
   1   4   9      320.39      336.77      9.39 o 
   2   4   9      195.04      156.63     88.59 o 
   3   4   9       12.62       14.76      5.76 o 
  -4   5   9       22.92       23.04      4.76 o 
  -3   5   9      142.29      157.42      8.36 o 
  -2   5   9      173.45      173.02      9.06 o 
  -1   5   9       10.95        6.97      4.13 o 
   0   5   9      124.87      120.45      2.95 o 
   1   5   9      592.28      594.25     14.79 o 
   2   5   9       35.28       26.90      7.87 o 
   3   5   9        6.27        6.67      3.02 o 
  -3   6   9        0.45        6.17      4.31 o 
  -2   6   9        7.16        7.99      2.41 o 
  -1   6   9      121.21      124.62      4.71 o 
   0   6   9      345.12      357.79      4.91 o 
   1   6   9        1.06        1.86      2.36 o 
   2   6   9        5.46        8.50      2.94 o 
   3   6   9       26.54       27.13      5.29 o 
  -3   7   9        0.07        0.53      2.94 o 
  -2   7   9       26.85       27.10      2.86 o 
  -1   7   9        5.22        7.33      2.30 o 
   0   7   9      706.88      672.88      6.89 o 
   1   7   9       20.39       33.31      3.74 o 
   2   7   9        9.61       11.16      4.20 o 
   3   7   9        0.30        0.01      3.07 o 
  -3   8   9       23.49       22.51      3.83 o 
  -2   8   9       64.99       63.29     12.57 o 
  -1   8   9       53.82       50.96      3.28 o 
   0   8   9      551.54      554.00      7.78 o 
   1   8   9       31.05       36.79      3.92 o 
   2   8   9       35.52       34.93      7.35 o 
   3   8   9       16.28       20.44      9.98 o 
  -3   9   9        4.90        9.47      3.15 o 
  -2   9   9       12.80       17.48      2.76 o 
  -1   9   9      709.15      702.08     50.92 o 
   0   9   9       14.91       20.65      2.04 o 
   1   9   9       49.90       58.77      3.42 o 
   2   9   9       52.58       63.51      3.93 o 
   3   9   9       14.10       22.13      8.36 o 
  -3  10   9       10.98       14.47      2.95 o 
  -2  10   9       72.46       74.22     11.05 o 
  -1  10   9       56.22       43.01      6.18 o 
   0  10   9       10.19       11.31      1.88 o 
   1  10   9       57.70       56.90      3.48 o 
   2  10   9       16.26       19.01      3.81 o 
   3  10   9        7.01       17.20      9.53 o 
  -3  11   9       43.03       40.60      4.25 o 
  -2  11   9       11.73       10.14      2.87 o 
  -1  11   9      178.28      172.26     15.54 o 
   0  11   9      486.28      496.11      9.40 o 
   1  11   9       20.78       21.38      2.74 o 
   2  11   9       31.72       40.13      3.46 o 
  -3  12   9        8.32       15.33      3.06 o 
  -2  12   9       79.51       92.22     12.06 o 
  -1  12   9        0.02        0.37      2.72 o 
   0  12   9       43.84       48.58      2.46 o 
   1  12   9        5.46        1.28      4.18 o 
   2  12   9       19.97       21.97      5.14 o 
  -3  13   9       20.14       17.24      3.41 o 
  -2  13   9       97.90       95.96      6.69 o 
  -1  13   9       45.81       53.43      3.67 o 
   0  13   9       17.39       27.69      2.96 o 
   1  13   9      134.81      126.91      7.23 o 
   2  13   9       35.71       25.61      3.21 o 
  -3  14   9       12.72       13.10      3.28 o 
  -2  14   9        3.61        1.58      4.09 o 
  -1  14   9       62.18       63.63      6.17 o 
   0  14   9        5.71        6.48      1.94 o 
   1  14   9        1.69        0.04      2.33 o 
   2  14   9       11.62       11.40      2.73 o 
  -2  15   9       35.27       32.13      3.95 o 
  -1  15   9      178.17      177.85     22.78 o 
   0  15   9        0.80        5.87      3.40 o 
   1  15   9        1.95        0.53      2.55 o 
   2  15   9       31.03       20.22      3.05 o 
  -2  16   9       37.07       42.16      4.04 o 
  -1  16   9       32.04       30.70      3.84 o 
   0  16   9       96.99      100.35      4.15 o 
   1  16   9        0.49        0.14      2.50 o 
   2  16   9       15.05       15.38      2.72 o 
  -2  17   9      110.72      114.40      5.27 o 
  -1  17   9       39.32       37.50      3.97 o 
   0  17   9        6.10        8.77      3.16 o 
   1  17   9       15.18        7.73      2.51 o 
  -2  18   9       18.55       23.17      4.15 o 
  -1  18   9       12.29       10.48      3.48 o 
   0  18   9        1.60        0.38      2.53 o 
   1  18   9       19.63       13.54      2.72 o 
  -1  19   9       12.52        6.62      3.52 o 
   0  19   9       24.89       25.37      2.78 o 
   1  19   9       65.27       51.90      9.65 o 
  -1  20   9        0.08        1.79      3.22 o 
   0  20   9        6.60        4.85      2.23 o 
  -3   0  10       51.94       48.14      5.53 o 
  -2   0  10       99.32       94.35      5.26 o 
  -1   0  10      224.42      168.47      6.21 o 
   0   0  10      485.48      464.06      7.27 o 
   1   0  10       75.92       73.47      5.26 o 
   2   0  10        3.37        8.37      3.29 o 
   3   0  10        0.46        1.21      4.28 o 
  -3   1  10       16.70       22.67      3.36 o 
  -2   1  10       25.25       30.66      2.68 o 
  -1   1  10       65.29       48.11      3.00 o 
   0   1  10       93.71       92.82      3.04 o 
   1   1  10        0.36        1.23      2.24 o 
   2   1  10       11.69        8.69      2.84 o 
   3   1  10        2.97        4.56      3.73 o 
  -3   2  10        0.01        0.71      3.43 o 
  -2   2  10        1.45        0.65      3.55 o 
  -1   2  10        7.19        8.48      2.01 o 
   0   2  10      570.20      535.45      5.69 o 
   1   2  10      214.11      214.21      9.93 o 
   2   2  10       44.08       34.53     10.12 o 
   3   2  10       27.96       28.10      3.89 o 
  -3   3  10       14.17       19.19      3.56 o 
  -2   3  10        5.28        5.18      3.12 o 
  -1   3  10       15.48       17.91      2.32 o 
   0   3  10      339.72      340.94      9.08 o 
   1   3  10       30.68       33.39      4.37 o 
   2   3  10       62.41       44.75     17.32 o 
   3   3  10        2.56        3.29      3.29 o 
  -3   4  10       55.87       66.45      4.62 o 
  -2   4  10        0.55        0.77      2.26 o 
  -1   4  10       81.61       69.85      3.51 o 
   0   4  10       71.37       68.44      2.54 o 
   1   4  10        0.49        2.13      2.48 o 
   2   4  10       25.07       21.28      8.37 o 
   3   4  10        0.01        3.66      3.20 o 
  -3   5  10       27.11       34.03      4.03 o 
  -2   5  10      285.00      319.32      6.99 o 
  -1   5  10      225.26      203.63      5.90 o 
   0   5  10       21.50       22.16      2.14 o 
   1   5  10       72.55       90.15      4.48 o 
   2   5  10        9.82       10.47      3.10 o 
   3   5  10        1.70        2.06      3.27 o 
  -3   6  10        0.00        0.71      4.47 o 
  -2   6  10       27.54       32.94      4.86 o 
  -1   6  10        4.85        2.83      2.37 o 
   0   6  10      510.65      478.06      5.63 o 
   1   6  10       86.56      103.79      4.39 o 
   2   6  10       16.29       14.66      3.19 o 
   3   6  10       11.56       16.25      4.37 o 
  -3   7  10      222.02      244.79     21.80 o 
  -2   7  10       59.11       55.39      3.93 o 
  -1   7  10       74.24       50.92      4.27 o 
   0   7  10       10.59       13.31      2.03 o 
   1   7  10       29.85       33.20      5.30 o 
   2   7  10       15.47       21.71      3.12 o 
  -3   8  10        8.89        6.41      3.64 o 
  -2   8  10       11.14       12.28      4.25 o 
  -1   8  10       36.26       32.67      3.07 o 
   0   8  10        9.15        7.97      1.95 o 
   1   8  10      323.60      346.54     21.93 o 
   2   8  10        3.22        2.05      2.74 o 
  -3   9  10       24.00       30.04      5.01 o 
  -2   9  10       24.56       26.33      3.40 o 
  -1   9  10       50.63       48.57      7.71 o 
   0   9  10      642.26      694.14      6.91 o 
   1   9  10        4.25        5.08      3.19 o 
   2   9  10       12.11       13.94      5.66 o 
  -3  10  10        5.63        7.19      3.33 o 
  -2  10  10       77.05       90.09      9.60 o 
  -1  10  10      353.36      333.83     15.30 o 
   0  10  10      165.90      174.41      3.77 o 
   1  10  10       38.85       45.28      5.77 o 
   2  10  10        0.32        1.56      5.32 o 
  -3  11  10        3.74        0.80      3.53 o 
  -2  11  10        0.51        2.06      4.01 o 
  -1  11  10      393.08      382.23     27.28 o 
   0  11  10      104.92      100.79      3.10 o 
   1  11  10       73.63       65.67      5.48 o 
   2  11  10        1.35        0.26      2.61 o 
  -3  12  10       19.78       29.04      3.75 o 
  -2  12  10       19.72       17.04      3.36 o 
  -1  12  10       32.52       34.60      3.41 o 
   0  12  10      143.60      141.89      3.50 o 
   1  12  10       44.96       51.38      8.33 o 
   2  12  10        7.40       10.40      2.49 o 
  -2  13  10       14.10       20.30      6.69 o 
  -1  13  10       30.17       28.40      3.39 o 
   0  13  10        2.65        1.04      2.04 o 
   1  13  10        1.63        2.57      3.21 o 
   2  13  10       45.59       50.55      3.49 o 
  -2  14  10       29.88       33.07      3.77 o 
  -1  14  10       31.30       29.25      3.55 o 
   0  14  10       30.40       34.90      2.39 o 
   1  14  10        5.55        4.31      3.22 o 
   2  14  10        0.08        2.28      2.40 o 
  -2  15  10      122.40      120.10     14.98 o 
  -1  15  10        1.69        0.52      4.33 o 
   0  15  10        6.54        9.22      2.14 o 
   1  15  10       12.20       11.76      2.72 o 
  -2  16  10       18.84       27.46     12.82 o 
  -1  16  10        3.89        1.20      3.35 o 
   0  16  10       29.15       26.43      4.24 o 
   1  16  10        6.79       13.07      3.60 o 
  -2  17  10        6.04        5.01      3.42 o 
  -1  17  10       49.99       66.51      5.06 o 
   0  17  10       30.56       32.74      2.37 o 
   1  17  10       18.85       20.10      3.23 o 
  -1  18  10       50.01       55.47      6.94 o 
   0  18  10       20.53       20.30      2.52 o 
   0  19  10       80.87       89.57      3.46 o 
  -3   1  11        4.84        6.50      4.06 o 
  -2   1  11       17.01       13.93      2.89 o 
  -1   1  11        1.40        5.95      1.88 o 
   0   1  11       79.38       66.85      2.55 o 
   1   1  11       25.03       31.13      3.25 o 
   2   1  11        0.39        4.39      3.02 o 
  -3   2  11       38.09       53.15      4.38 o 
  -2   2  11        3.75        5.66      2.61 o 
  -1   2  11       34.38       25.56      2.62 o 
   0   2  11       93.00       68.42      2.65 o 
   1   2  11       62.07       63.66      3.96 o 
   2   2  11        7.60        8.16      2.96 o 
  -3   3  11      171.77      195.91      6.74 o 
  -2   3  11       70.32       72.67      4.01 o 
  -1   3  11        0.56        0.76      1.88 o 
   0   3  11        1.46        2.15      1.68 o 
   1   3  11       12.77       16.70      3.16 o 
   2   3  11        0.04        2.43      2.61 o 
  -3   4  11       66.63       68.14      5.23 o 
  -2   4  11       58.23       59.71      3.87 o 
  -1   4  11       59.94       46.62      3.07 o 
   0   4  11       71.87       82.10      3.23 o 
   1   4  11      539.57      587.16      9.72 o 
   2   4  11       35.34       29.53      4.66 o 
  -3   5  11        0.03        1.22      3.44 o 
  -2   5  11       10.40        9.65      2.96 o 
  -1   5  11        4.62        3.82      2.33 o 
   0   5  11       29.93       29.56      3.42 o 
   1   5  11        7.94       11.41      5.79 o 
   2   5  11       28.06       29.95      3.82 o 
  -3   6  11        0.09        0.25      4.61 o 
  -2   6  11      126.71      134.68     12.25 o 
  -1   6  11        8.47        9.56      2.46 o 
   0   6  11      221.22      214.88      5.99 o 
   1   6  11       16.87       27.37      3.28 o 
   2   6  11       19.26       18.77      3.38 o 
  -3   7  11       12.05       15.12      3.89 o 
  -2   7  11       14.08        5.89      4.37 o 
  -1   7  11      353.13      326.56     17.22 o 
   0   7  11       13.85       17.85      2.08 o 
   1   7  11        7.90       14.98      2.75 o 
   2   7  11       18.57       24.08      3.59 o 
  -3   8  11       40.34       44.76      4.71 o 
  -2   8  11       24.35       23.46      3.97 o 
  -1   8  11       50.81       56.04      3.47 o 
   0   8  11      135.42      129.20      3.48 o 
   1   8  11       78.05       90.63      4.80 o 
   2   8  11        3.87       10.66      2.76 o 
  -3   9  11       12.06       27.83      6.25 o 
  -2   9  11      139.17      154.78     12.42 o 
  -1   9  11       11.19        9.15      3.14 o 
   0   9  11        8.10        9.66      1.83 o 
   1   9  11        7.29       10.88      5.58 o 
   2   9  11       32.52       44.31      7.17 o 
  -3  10  11        0.07        3.28      7.35 o 
  -2  10  11       66.20       73.05      6.34 o 
  -1  10  11       64.54       61.22      7.85 o 
   0  10  11        5.79        5.92      2.38 o 
   1  10  11        1.34        4.02      2.70 o 
   2  10  11        4.06       12.37      2.98 o 
  -2  11  11      193.21      206.24     18.19 o 
  -1  11  11        0.04        3.11      3.45 o 
   0  11  11        0.12        0.51      2.13 o 
   1  11  11       39.56       41.83      3.56 o 
   2  11  11        0.08        2.55      2.55 o 
  -2  12  11       30.68       35.25      4.03 o 
  -1  12  11       22.41       24.29      3.28 o 
   0  12  11        2.33        3.65      1.87 o 
   1  12  11        0.09        3.05      3.43 o 
  -2  13  11        0.91        1.80      3.40 o 
  -1  13  11        0.03        0.82      2.78 o 
   0  13  11        6.15        2.85      2.92 o 
   1  13  11        0.10        1.22      5.19 o 
  -2  14  11       37.62       34.45      7.35 o 
  -1  14  11        2.76        3.17      2.87 o 
   0  14  11        1.89        5.70      1.89 o 
   1  14  11       19.35       26.11     11.44 o 
  -2  15  11        2.63        3.13     10.47 o 
  -1  15  11        7.46        2.03      4.96 o 
   0  15  11      118.56      119.51      3.54 o 
   1  15  11        0.16        1.69      4.36 o 
  -1  16  11        0.24        1.38      5.28 o 
   0  16  11       41.56       40.02      3.84 o 
  -1  17  11      115.51      123.77     12.97 o 
   0  17  11       59.85       61.99      3.61 o 
  -3   0  12        6.69       11.35      4.17 o 
  -2   0  12      392.75      377.37     10.68 o 
  -1   0  12        0.05        0.70      2.60 o 
   0   0  12        1.36        5.26      3.95 o 
   1   0  12      107.52      106.59      6.01 o 
   2   0  12       12.90       15.90      4.46 o 
  -3   1  12       13.99       20.58      3.38 o 
  -2   1  12       12.70       17.98      4.35 o 
  -1   1  12       50.06       43.12      2.74 o 
   0   1  12       39.40       43.06      2.16 o 
   1   1  12       13.51       14.03      2.91 o 
   2   1  12        6.89        8.00      2.85 o 
  -3   2  12        9.45       21.96      3.37 o 
  -2   2  12       43.46       39.57      3.66 o 
  -1   2  12      133.85      113.33      7.24 o 
   0   2  12        4.55        3.67      1.51 o 
   1   2  12      110.83      116.08      4.98 o 
   2   2  12       82.21       89.43      4.90 o 
  -3   3  12       13.79        8.58      3.94 o 
  -2   3  12        1.71        3.47      2.63 o 
  -1   3  12        0.60        1.95      2.89 o 
   0   3  12       86.56       71.39      2.65 o 
   1   3  12        3.64        7.25      2.68 o 
   2   3  12        1.50        5.05      3.17 o 
  -3   4  12       15.30       12.40      3.72 o 
  -2   4  12       12.92       11.46      3.65 o 
  -1   4  12       40.35       35.92      3.03 o 
   0   4  12       37.61       34.41      2.17 o 
   1   4  12        0.39        2.89      2.86 o 
   2   4  12        0.09        0.76      3.26 o 
  -3   5  12        2.02        6.78      3.41 o 
  -2   5  12       72.51       82.78      4.48 o 
  -1   5  12       95.61      102.60      4.47 o 
   0   5  12        9.50        7.49      1.71 o 
   1   5  12       21.98       27.58      3.38 o 
   2   5  12       18.65       16.05      3.56 o 
  -3   6  12        0.14        2.03      3.39 o 
  -2   6  12        0.52        3.09      3.09 o 
  -1   6  12        4.79        8.83      2.65 o 
   0   6  12       32.07       35.86      2.23 o 
   1   6  12        0.19        0.75      2.54 o 
   2   6  12        3.26        5.38      2.90 o 
  -2   7  12       14.79       17.35      3.65 o 
  -1   7  12        0.30        6.48      2.35 o 
   0   7  12        1.23        0.66      1.71 o 
   1   7  12        2.37        6.23      2.50 o 
   2   7  12        0.29        4.47      3.00 o 
  -2   8  12       30.22       30.35      3.99 o 
  -1   8  12       19.59       18.17      2.90 o 
   0   8  12       15.83       16.83      2.18 o 
   1   8  12        5.68        3.04      2.91 o 
  -2   9  12       12.65       27.25      3.82 o 
  -1   9  12        9.08        5.96      3.88 o 
   0   9  12        5.84        4.39      2.01 o 
   1   9  12       13.51       14.55      4.09 o 
  -2  10  12       95.22      112.73     16.43 o 
  -1  10  12       90.47       90.98      5.04 o 
   0  10  12        2.62        1.70      2.24 o 
   1  10  12       64.91       67.42      8.18 o 
  -2  11  12       17.32       16.64      3.55 o 
  -1  11  12       52.04       40.18      3.70 o 
   0  11  12       25.52       25.47      2.32 o 
   1  11  12        0.98        5.34      2.77 o 
  -2  12  12       11.45       14.87      3.57 o 
  -1  12  12       85.29       73.49      9.85 o 
   0  12  12        0.94        1.71      2.35 o 
   1  12  12       39.27       44.60      3.61 o 
  -1  13  12        7.77        7.22      5.08 o 
   0  13  12       22.68       24.78      2.25 o 
   1  13  12       17.41       14.40      2.88 o 
  -1  14  12        0.00        0.72      3.00 o 
   0  14  12       39.48       42.28      2.61 o 
  -1  15  12       69.66       66.04      6.06 o 
   0  15  12       10.25        9.05      2.06 o 
  -2   1  13        8.06        4.84      2.79 o 
  -1   1  13        0.71        1.51      3.33 o 
   0   1  13       18.96       14.81      1.80 o 
   1   1  13        0.14        0.11      2.39 o 
  -2   2  13        2.77        3.67      2.71 o 
  -1   2  13       76.58       57.53      5.20 o 
   0   2  13        2.71        0.44      1.66 o 
   1   2  13        0.10        1.67      3.98 o 
  -2   3  13       47.89       62.76      4.05 o 
  -1   3  13        0.47        1.02      2.31 o 
   0   3  13       12.02       12.24      1.87 o 
   1   3  13       16.54       13.47      3.01 o 
  -2   4  13       77.25       74.69      5.38 o 
  -1   4  13      116.87      108.66     10.44 o 
   0   4  13       29.47       32.97      2.31 o 
   1   4  13       22.07       27.10      3.08 o 
  -2   5  13        0.77        0.40      2.78 o 
  -1   5  13        2.19        0.87      2.55 o 
   0   5  13        0.05        0.58      1.83 o 
   1   5  13       12.54        8.78      2.73 o 
  -2   6  13       65.14       67.60      4.45 o 
  -1   6  13       52.33       52.68      4.78 o 
   0   6  13       35.34       41.90      2.51 o 
   1   6  13        0.43        2.66      2.66 o 
  -2   7  13        0.63        2.24      3.60 o 
  -1   7  13        2.50        2.67      2.57 o 
   0   7  13       19.40       20.47      2.40 o 
   1   7  13        2.04        1.60      2.81 o 
  -2   8  13       42.53       41.16      4.20 o 
  -1   8  13      107.29      107.97      6.37 o 
   0   8  13       34.39       42.66      2.51 o 
   1   8  13       17.90       23.89      3.36 o 
  -2   9  13        1.11        1.43      3.39 o 
  -1   9  13        6.88        1.33      2.91 o 
   0   9  13        0.82        3.88      1.75 o 
   1   9  13        4.13        2.60      2.79 o 
  -1  10  13       13.01       11.18      3.38 o 
   0  10  13       21.95       19.04      2.28 o 
  -1  11  13       36.44       34.73      5.51 o 
   0  11  13        0.36        1.01      2.15 o 
  -1  12  13       16.58       14.73      3.81 o 
   0  12  13        1.57        2.20      2.05 o 
  -2   0  14        5.54        1.81      3.00 o 
  -1   0  14       23.21       21.99      3.77 o 
   0   0  14        7.56        8.52      2.68 o 
   1   0  14        0.09        2.67      3.09 o 
  -2   1  14        2.61        3.22      4.34 o 
  -1   1  14        1.04        2.17      2.17 o 
   0   1  14       49.23       38.45      2.19 o 
   1   1  14       10.36       10.30      3.99 o 
  -2   2  14        1.12        2.21      2.25 o 
  -1   2  14       61.75       51.78      3.32 o 
   0   2  14       54.85       56.61      3.16 o 
   1   2  14        1.45        5.38      2.83 o 
  -2   3  14       11.53        6.21      2.89 o 
  -1   3  14       43.20       39.61      3.05 o 
   0   3  14        1.72        1.44      2.08 o 
   1   3  14       11.20       12.46      2.94 o 
  -1   4  14       16.20        9.23      2.59 o 
   0   4  14       13.57       23.76      2.40 o 
  -1   5  14        0.83        8.83      3.37 o 
   0   5  14        1.84        4.26      1.75 o 
  -1   6  14        6.00        2.83      2.66 o 
   0   6  14        1.29        0.93      1.97 o 
  -1   7  14        7.26        5.41      2.73 o 
   0   7  14       10.41        7.54      2.13 o 
  -1   8  14       15.17       15.49      3.10 o 
   0   8  14       19.16       22.78      2.36 o 
                                                 
